# Supplementary material for: 1-[3-(4-Nitro­phen­yl)propano­yl]urea acetic acid monosolvate
Source: Acta Crystallogr Sect E Struct Rep Online. 2011 Oct 8;67(Pt 11):o2892. doi: 10.1107/S1600536811039729 (PMC3247309; doi:10.1107/S1600536811039729)
Supplement: Supplementary file 1 [file e-67-o2892-sup1.cif]

##############################################################################
#                                                                            #
# This CIF contains the data in a paper accepted for publication in          #
# Acta Crystallographica Section E. It conforms to the requirements of       #
# Notes for Authors for Acta Crystallographica Section E, and has been       #
# peer reviewed under the auspices of the IUCr Commission on Journals.       #
#                                                                            #
# Full details of the Crystallographic Information File format               #
# are given in the paper "The Crystallographic Information File (CIF):       #
# a New Standard Archive File for Crystallography" by S. R. Hall, F. H.      #
# Allen and I. D. Brown [Acta Cryst. (1991), A47, 655-685].                  #
#                                                                            #
# The current version of the core CIF dictionary is obtainable from          #
# ftp://ftp.iucr.org/pub/cif_core.dic.                                       #
#                                                                            #
# Software is freely available for graphical display of the structure(s)     #
# in this CIF. For information consult the CIF software page                 #
# http://www.iucr.org/resources/cif/software.                                #
#                                                                            #
# This file may be used for bona fide research purposes within the           #
# scientific community so long as proper attribution is given to the journal # 
# article from which it was obtained.                                        #
#                                                                            #
##############################################################################
data_global
_journal_date_recd_electronic     2011-08-10
_journal_date_accepted     2011-09-27
_journal_name_full     'Acta Crystallographica, Section E'
_journal_year     2011
_journal_volume     67
_journal_issue     11
_journal_page_first     o2892
_journal_page_last     o2892
_journal_paper_category     QO
_journal_coeditor_code     FY2022
_publ_contact_author_name     'Karim, Bouchouit'
_publ_contact_author_address
;
D\'epartement de Chimie, Facult\'e des sciences,Universit\'e de Jijel
18000-Jijel
Algeria
;
_publ_contact_author_email     karim.bouchouit@laposte.net
_publ_contact_author_fax     '00 (213) 34 50 17 35'
_publ_contact_author_phone     '00 (213) 34 50 17 35'
_publ_section_title
;
1-[3-(4-Nitrophenyl)propanoyl]urea acetic acid monosolvate
;
loop_
    _publ_author_name
    _publ_author_address
    'Merzouki, Soraya'
;
Laboratoire de Chimie Mol\'eculaire, du Contr\^ole
de l'Environnement et des Mesures Physico-Chimiques
Facult\'e des Sciences exats,
D\'epartement de Chimie,
Universit\'e Mentouri de Constantine
25000 Constantine
Algeria
;
    'Mouats, Chabane'
;
Laboratoire de Chimie Mol\'eculaire, du Contr\^ole
de l'Environnement et des Mesures Physico-Chimiques
Facult\'e des Sciences exats,
D\'epartement de Chimie,
Universit\'e Mentouri de Constantine
25000 Constantine
Algeria
;
    'Bendeif, El-Eulmi'
;
Laboratoire de Cristallographie, R\'esonance Magn\'etique et Mod\'elisations
(CRM2, UMR CNRS 7036)
Institut Jean Barriol
Nancy Universit\'e
BP 70239
Boulevard des Aiguillettes
54506 Vandoeuvre-l\`es Nancy
France
;
    'Pillet, Sebastien'
;
Laboratoire de Cristallographie, R\'esonance Magn\'etique et Mod\'elisations
(CRM2, UMR CNRS 7036)
Institut Jean Barriol
Nancy Universit\'e
BP 70239
Boulevard des Aiguillettes
54506 Vandoeuvre-l\`es Nancy
France
;
    'Bouchouit, Karim'
;
D\'epartement de Chimie, Facult\'e des Sciences, Universit\'e de Jijel
18000-Jijel
Algeria
;
_chemical_formula_iupac     C24H30N6O12
_symmetry_space_group_name_hall     '-P 1'
data_I
_chemical_name_systematic
;
1-[3-(4-Nitrophenyl)propanoyl]urea acetic acid monosolvate
;
_chemical_name_common     ?
_chemical_formula_moiety     'C10 H11 N3 O4, C2 H4 O2'
_chemical_formula_sum     'C12 H15 N3 O6'
_chemical_formula_iupac     'C10 H11 N3 O4, C2 H4 O2'
_chemical_formula_weight     297.27
_chemical_melting_point     ?
_symmetry_cell_setting     triclinic
_symmetry_space_group_name_H-M     'P -1'
loop_
    _symmetry_equiv_pos_as_xyz
    'x, y, z'
    '-x, -y, -z'
_cell_length_a     7.4252(3)
_cell_length_b     7.9601(3)
_cell_length_c     11.4375(4)
_cell_angle_alpha     92.736(3)
_cell_angle_beta     92.939(3)
_cell_angle_gamma     91.091(3)
_cell_volume     674.20(4)
_cell_formula_units_Z     2
_cell_measurement_reflns_used     4625
_cell_measurement_theta_min     3.19
_cell_measurement_theta_max     29.99
_cell_measurement_temperature     100(2)
_exptl_crystal_description     prism
_exptl_crystal_colour     yellow
_exptl_crystal_size_max     0.40
_exptl_crystal_size_mid     0.20
_exptl_crystal_size_min     0.10
_exptl_crystal_density_diffrn     1.464
_exptl_crystal_density_meas     ?
_exptl_crystal_density_method     'not measured'
_exptl_crystal_F_000     312
_exptl_absorpt_coefficient_mu     0.119
_exptl_absorpt_correction_type     integration
_exptl_absorpt_process_details     '(ABSORB; DeTitta, 1985)'
_exptl_absorpt_correction_T_min     0.9539
_exptl_absorpt_correction_T_max     0.9882
_exptl_special_details     ?
_diffrn_ambient_temperature     100(2)
_diffrn_radiation_type     MoK\a
_diffrn_radiation_wavelength     0.71073
_diffrn_radiation_source     'fine-focus sealed tube'
_diffrn_radiation_monochromator     graphite
_diffrn_measurement_device_type     'Oxford Diffraction SuperNova'
_diffrn_measurement_method     \w
_diffrn_detector_area_resol_mean     ?
_diffrn_reflns_number     16680
_diffrn_reflns_av_R_equivalents     0.0264
_diffrn_reflns_av_sigmaI/netI     0.0203
_diffrn_reflns_theta_min     3.19
_diffrn_reflns_theta_max     29.99
_diffrn_reflns_theta_full     29.99
_diffrn_measured_fraction_theta_max     0.992
_diffrn_measured_fraction_theta_full     0.992
_diffrn_reflns_limit_h_min     -10
_diffrn_reflns_limit_h_max     10
_diffrn_reflns_limit_k_min     -11
_diffrn_reflns_limit_k_max     11
_diffrn_reflns_limit_l_min     0
_diffrn_reflns_limit_l_max     16
_diffrn_standards_number     0
_diffrn_standards_interval_count     0
_diffrn_standards_interval_time     0
_diffrn_standards_decay_%     0
_refine_special_details
;
Refinement of <i>F</i>^2^ against ALL reflections. The weighted <i>R</i>-factor
<i>wR</i> and goodness of fit <i>S</i> are based on <i>F</i>^2^, conventional
<i>R</i>-factors <i>R</i> are based on <i>F</i>, with <i>F</i> set to zero for
negative <i>F</i>^2^. The threshold expression of <i>F</i>^2^ >
2\s(<i>F</i>^2^) is used only for calculating <i>R</i>-factors(gt) <i>etc</i>.
and is not relevant to the choice of reflections for refinement.
<i>R</i>-factors based on <i>F</i>^2^ are statistically about twice as large
as those based on <i>F</i>, and <i>R</i>- factors based on ALL data will be
even larger.
;
_reflns_number_total     3913
_reflns_number_gt     3563
_reflns_threshold_expression     >2\s(I)
_refine_ls_structure_factor_coef     Fsqd
_refine_ls_matrix_type     full
_refine_ls_R_factor_all     0.0451
_refine_ls_R_factor_gt     0.0406
_refine_ls_wR_factor_gt     0.1070
_refine_ls_wR_factor_ref     0.1106
_refine_ls_goodness_of_fit_ref     1.049
_refine_ls_restrained_S_all     1.049
_refine_ls_number_reflns     3913
_refine_ls_number_parameters     250
_refine_ls_number_restraints     0
_refine_ls_hydrogen_treatment     refall
_refine_ls_weighting_scheme     calc
_refine_ls_weighting_details
         'calc w=1/[\s^2^(Fo^2^)+(0.0556P)^2^+0.2344P] where P=(Fo^2^+2Fc^2^)/3'
_atom_sites_solution_hydrogens     geom
_atom_sites_solution_primary     direct
_atom_sites_solution_secondary     difmap
_refine_ls_shift/su_max     0.000
_refine_ls_shift/su_mean     0.000
_refine_diff_density_max     0.409
_refine_diff_density_min     -0.315
_refine_ls_extinction_method     none
_refine_ls_extinction_coef     ?
loop_
    _atom_type_symbol
    _atom_type_description
    _atom_type_scat_dispersion_real
    _atom_type_scat_dispersion_imag
    _atom_type_scat_source
    'C' 'C' 0.0033 0.0016
                         'International Tables Vol C Tables 4.2.6.8 and 6.1.1.4'
    'H' 'H' 0.0000 0.0000
                         'International Tables Vol C Tables 4.2.6.8 and 6.1.1.4'
    'N' 'N' 0.0061 0.0033
                         'International Tables Vol C Tables 4.2.6.8 and 6.1.1.4'
    'O' 'O' 0.0106 0.0060
                         'International Tables Vol C Tables 4.2.6.8 and 6.1.1.4'
_computing_data_collection     'CrysAlis CCD (Oxford Diffraction, 2009)'
_computing_cell_refinement     'CrysAlis RED (Oxford Diffraction, 2009)'
_computing_data_reduction     'CrysAlis RED (Oxford Diffraction, 2009)'
_computing_structure_solution     'SHELXS97 (Sheldrick, 2008)'
_computing_structure_refinement     'SHELXL97 (Sheldrick, 2008)'
_computing_molecular_graphics
;
ORTEPIII (Burnett & Johnson, 1996) and ORTEP-3 for Windows (Farrugia,
1997)
;
_computing_publication_material     'enCIFer (Allen <i>et al.</i>, 2004)'
loop_
    _atom_site_type_symbol
    _atom_site_label
    _atom_site_fract_x
    _atom_site_fract_y
    _atom_site_fract_z
    _atom_site_U_iso_or_equiv
    _atom_site_adp_type
    _atom_site_calc_flag
    _atom_site_refinement_flags
    _atom_site_occupancy
    _atom_site_symmetry_multiplicity
    _atom_site_disorder_assembly
    _atom_site_disorder_group
    N N2 0.77505(12) 0.49422(11) 0.56957(8) 0.01868(18) Uani d . 1 1 . .
    O O3 0.51190(10) 0.47679(9) 0.66343(7) 0.02065(17) Uani d . 1 1 . .
    C C9 0.64971(13) 0.55423(12) 0.64495(8) 0.01614(18) Uani d . 1 1 . .
    C C10 0.77604(14) 0.33654(13) 0.51251(9) 0.01820(19) Uani d . 1 1 . .
    O O4 0.91036(11) 0.30011(10) 0.45541(7) 0.02409(18) Uani d . 1 1 . .
    N N3 0.63746(13) 0.23181(11) 0.52143(8) 0.01982(18) Uani d . 1 1 . .
    O O5 0.71569(11) 0.90282(10) 0.41754(7) 0.02333(17) Uani d . 1 1 . .
    O O6 0.95760(12) 1.01068(11) 0.33799(8) 0.0291(2) Uani d . 1 1 . .
    C C11 0.84078(14) 0.88799(13) 0.35312(9) 0.0189(2) Uani d . 1 1 . .
    C C12 0.87300(17) 0.73163(14) 0.28067(10) 0.0242(2) Uani d . 1 1 . .
    H H71 0.450(2) 0.7953(19) 0.7578(13) 0.025(4) Uiso d . 1 1 . .
    H H81 0.820(2) 0.714(2) 0.7386(14) 0.029(4) Uiso d . 1 1 . .
    H H6 0.865(2) 1.0680(19) 1.1039(14) 0.028(4) Uiso d . 1 1 . .
    H H2 0.619(2) 1.350(2) 0.8551(15) 0.038(4) Uiso d . 1 1 . .
    H H82 0.710(2) 0.8064(19) 0.6429(13) 0.026(4) Uiso d . 1 1 . .
    H H5 0.763(2) 0.822(2) 0.9966(13) 0.029(4) Uiso d . 1 1 . .
    H H72 0.556(2) 0.687(2) 0.8510(14) 0.029(4) Uiso d . 1 1 . .
    H H3 0.524(2) 1.101(2) 0.7488(14) 0.029(4) Uiso d . 1 1 . .
    H H9 0.871(2) 0.555(2) 0.5624(14) 0.030(4) Uiso d . 1 1 . .
    H H10 0.545(2) 0.263(2) 0.5625(14) 0.029(4) Uiso d . 1 1 . .
    H H11 0.646(2) 0.127(2) 0.4896(14) 0.033(4) Uiso d . 1 1 . .
    H H121 0.832(2) 0.635(2) 0.3199(16) 0.041(5) Uiso d . 1 1 . .
    H H 0.927(3) 1.101(3) 0.383(2) 0.064(6) Uiso d . 1 1 . .
    H H122 0.999(3) 0.723(2) 0.2602(16) 0.047(5) Uiso d . 1 1 . .
    H H123 0.802(3) 0.738(3) 0.207(2) 0.067(6) Uiso d . 1 1 . .
    C C4 0.63442(13) 0.93684(12) 0.86240(9) 0.01726(19) Uani d . 1 1 . .
    C C1 0.75280(14) 1.22675(12) 0.98721(9) 0.0184(2) Uani d . 1 1 . .
    C C8 0.70192(14) 0.72292(12) 0.70362(9) 0.01779(19) Uani d . 1 1 . .
    N N1 0.81408(14) 1.38040(12) 1.05424(9) 0.0242(2) Uani d . 1 1 . .
    C C5 0.73579(15) 0.92833(13) 0.96774(9) 0.0193(2) Uani d . 1 1 . .
    C C7 0.56967(15) 0.77809(13) 0.79493(9) 0.0203(2) Uani d . 1 1 . .
    C C3 0.59529(15) 1.09439(14) 0.82046(9) 0.0218(2) Uani d . 1 1 . .
    O O1 0.90310(14) 1.36682(12) 1.14622(9) 0.0386(2) Uani d . 1 1 . .
    C C2 0.65298(16) 1.24075(13) 0.88280(10) 0.0221(2) Uani d . 1 1 . .
    C C6 0.79598(15) 1.07320(13) 1.03125(9) 0.0195(2) Uani d . 1 1 . .
    O O2 0.77247(18) 1.51546(11) 1.01607(10) 0.0464(3) Uani d . 1 1 . .
loop_
    _atom_site_aniso_label
    _atom_site_aniso_U_11
    _atom_site_aniso_U_22
    _atom_site_aniso_U_33
    _atom_site_aniso_U_12
    _atom_site_aniso_U_13
    _atom_site_aniso_U_23
    N2 0.0173(4) 0.0162(4) 0.0221(4) -0.0037(3) 0.0049(3) -0.0059(3)
    O3 0.0193(4) 0.0183(3) 0.0243(4) -0.0037(3) 0.0052(3) -0.0026(3)
    C9 0.0170(4) 0.0159(4) 0.0154(4) 0.0010(3) 0.0007(3) -0.0014(3)
    C10 0.0188(5) 0.0172(4) 0.0182(4) -0.0014(3) 0.0017(3) -0.0035(3)
    O4 0.0215(4) 0.0205(4) 0.0298(4) -0.0053(3) 0.0099(3) -0.0104(3)
    N3 0.0193(4) 0.0173(4) 0.0227(4) -0.0028(3) 0.0052(3) -0.0036(3)
    O5 0.0230(4) 0.0203(4) 0.0266(4) -0.0034(3) 0.0065(3) -0.0053(3)
    O6 0.0293(4) 0.0218(4) 0.0359(5) -0.0090(3) 0.0145(4) -0.0114(3)
    C11 0.0194(5) 0.0183(4) 0.0186(4) -0.0016(4) 0.0001(4) -0.0027(3)
    C12 0.0280(6) 0.0189(5) 0.0252(5) -0.0010(4) 0.0050(4) -0.0064(4)
    C4 0.0173(4) 0.0162(4) 0.0183(4) -0.0010(3) 0.0063(3) -0.0033(3)
    C1 0.0206(5) 0.0138(4) 0.0209(5) -0.0014(3) 0.0050(4) -0.0031(3)
    C8 0.0171(4) 0.0164(4) 0.0195(4) -0.0024(3) 0.0036(3) -0.0045(3)
    N1 0.0284(5) 0.0159(4) 0.0279(5) -0.0018(3) 0.0036(4) -0.0043(3)
    C5 0.0236(5) 0.0135(4) 0.0208(5) 0.0018(4) 0.0032(4) -0.0012(3)
    C7 0.0197(5) 0.0189(5) 0.0219(5) -0.0034(4) 0.0062(4) -0.0068(4)
    C3 0.0247(5) 0.0215(5) 0.0192(5) -0.0001(4) 0.0003(4) 0.0012(4)
    O1 0.0432(6) 0.0270(5) 0.0426(5) 0.0031(4) -0.0148(4) -0.0129(4)
    C2 0.0282(5) 0.0160(4) 0.0225(5) 0.0010(4) 0.0028(4) 0.0029(4)
    C6 0.0228(5) 0.0174(4) 0.0180(4) 0.0016(4) 0.0015(4) -0.0020(3)
    O2 0.0810(8) 0.0129(4) 0.0435(6) -0.0018(4) -0.0115(5) -0.0004(4)
_geom_special_details
;
All s.u.'s (except the s.u. in the dihedral angle between two l.s. planes) are
estimated using the full covariance matrix. The cell s.u.'s are taken into
account individually in the estimation of s.u.'s in distances, angles and
torsion angles; correlations between s.u.'s in cell parameters are only used
when they are defined by crystal symmetry. An approximate (isotropic)
treatment of cell s.u.'s is used for estimating s.u.'s involving l.s. planes.
;
loop_
    _geom_bond_atom_site_label_1
    _geom_bond_atom_site_label_2
    _geom_bond_site_symmetry_2
    _geom_bond_distance
    _geom_bond_publ_flag
    N2 C9 . 1.3776(12) ?
    N2 C10 . 1.3871(12) ?
    N2 H9 . 0.866(17) ?
    O3 C9 . 1.2175(13) ?
    C9 C8 . 1.5070(13) ?
    C10 O4 . 1.2510(12) ?
    C10 N3 . 1.3230(14) ?
    N3 H10 . 0.884(17) ?
    N3 H11 . 0.898(18) ?
    O5 C11 . 1.2189(13) ?
    O6 C11 . 1.3174(13) ?
    O6 H . 0.90(2) ?
    C11 C12 . 1.4920(14) ?
    C12 H121 . 0.960(18) ?
    C12 H122 . 0.98(2) ?
    C12 H123 . 0.97(2) ?
    C4 C5 . 1.3926(15) ?
    C4 C3 . 1.3944(14) ?
    C4 C7 . 1.5064(14) ?
    C1 C6 . 1.3811(14) ?
    C1 C2 . 1.3831(15) ?
    C1 N1 . 1.4643(13) ?
    C8 C7 . 1.5250(14) ?
    C8 H81 . 0.950(16) ?
    C8 H82 . 0.987(15) ?
    N1 O2 . 1.2187(13) ?
    N1 O1 . 1.2237(14) ?
    C5 C6 . 1.3872(14) ?
    C5 H5 . 0.942(16) ?
    C7 H71 . 0.981(15) ?
    C7 H72 . 1.000(16) ?
    C3 C2 . 1.3854(15) ?
    C3 H3 . 0.956(15) ?
    C2 H2 . 0.977(17) ?
    C6 H6 . 0.958(16) ?
loop_
    _geom_angle_atom_site_label_1
    _geom_angle_atom_site_label_2
    _geom_angle_atom_site_label_3
    _geom_angle_site_symmetry_1
    _geom_angle_site_symmetry_3
    _geom_angle
    _geom_angle_publ_flag
    C9 N2 C10 . . 127.24(9) ?
    C9 N2 H9 . . 117.7(11) ?
    C10 N2 H9 . . 114.6(11) ?
    O3 C9 N2 . . 123.04(9) ?
    O3 C9 C8 . . 123.57(9) ?
    N2 C9 C8 . . 113.38(8) ?
    O4 C10 N3 . . 123.15(9) ?
    O4 C10 N2 . . 117.71(9) ?
    N3 C10 N2 . . 119.13(9) ?
    C10 N3 H10 . . 120.3(11) ?
    C10 N3 H11 . . 117.3(11) ?
    H10 N3 H11 . . 122.2(15) ?
    C11 O6 H . . 107.8(14) ?
    O5 C11 O6 . . 123.10(10) ?
    O5 C11 C12 . . 123.45(10) ?
    O6 C11 C12 . . 113.42(9) ?
    C11 C12 H121 . . 109.7(11) ?
    C11 C12 H122 . . 112.0(11) ?
    H121 C12 H122 . . 112.5(15) ?
    C11 C12 H123 . . 107.4(13) ?
    H121 C12 H123 . . 108.7(17) ?
    H122 C12 H123 . . 106.3(17) ?
    C5 C4 C3 . . 118.86(9) ?
    C5 C4 C7 . . 120.31(9) ?
    C3 C4 C7 . . 120.83(10) ?
    C6 C1 C2 . . 122.52(9) ?
    C6 C1 N1 . . 118.62(9) ?
    C2 C1 N1 . . 118.86(9) ?
    C9 C8 C7 . . 112.08(8) ?
    C9 C8 H81 . . 107.3(10) ?
    C7 C8 H81 . . 110.8(10) ?
    C9 C8 H82 . . 108.7(9) ?
    C7 C8 H82 . . 110.8(9) ?
    H81 C8 H82 . . 106.8(13) ?
    O2 N1 O1 . . 123.29(10) ?
    O2 N1 C1 . . 118.30(10) ?
    O1 N1 C1 . . 118.41(9) ?
    C6 C5 C4 . . 121.10(9) ?
    C6 C5 H5 . . 119.4(10) ?
    C4 C5 H5 . . 119.4(10) ?
    C4 C7 C8 . . 111.51(8) ?
    C4 C7 H71 . . 109.6(9) ?
    C8 C7 H71 . . 110.7(9) ?
    C4 C7 H72 . . 108.9(9) ?
    C8 C7 H72 . . 109.1(9) ?
    H71 C7 H72 . . 106.8(13) ?
    C2 C3 C4 . . 121.03(10) ?
    C2 C3 H3 . . 119.5(10) ?
    C4 C3 H3 . . 119.4(10) ?
    C1 C2 C3 . . 118.28(10) ?
    C1 C2 H2 . . 121.2(10) ?
    C3 C2 H2 . . 120.5(10) ?
    C1 C6 C5 . . 118.21(10) ?
    C1 C6 H6 . . 120.4(9) ?
    C5 C6 H6 . . 121.4(9) ?
loop_
    _geom_torsion_atom_site_label_1
    _geom_torsion_atom_site_label_2
    _geom_torsion_atom_site_label_3
    _geom_torsion_atom_site_label_4
    _geom_torsion_site_symmetry_1
    _geom_torsion_site_symmetry_2
    _geom_torsion_site_symmetry_3
    _geom_torsion_site_symmetry_4
    _geom_torsion
    _geom_torsion_publ_flag
    C10 N2 C9 O3 . . . . -6.33(17) ?
    C10 N2 C9 C8 . . . . 172.56(9) ?
    C9 N2 C10 O4 . . . . -173.81(10) ?
    C9 N2 C10 N3 . . . . 5.63(16) ?
    O3 C9 C8 C7 . . . . 4.31(14) ?
    N2 C9 C8 C7 . . . . -174.57(9) ?
    C6 C1 N1 O2 . . . . -178.56(11) ?
    C2 C1 N1 O2 . . . . 1.00(16) ?
    C6 C1 N1 O1 . . . . 0.81(15) ?
    C2 C1 N1 O1 . . . . -179.63(11) ?
    C3 C4 C5 C6 . . . . 0.67(15) ?
    C7 C4 C5 C6 . . . . -179.76(9) ?
    C5 C4 C7 C8 . . . . -92.93(12) ?
    C3 C4 C7 C8 . . . . 86.63(12) ?
    C9 C8 C7 C4 . . . . 173.53(9) ?
    C5 C4 C3 C2 . . . . -1.10(16) ?
    C7 C4 C3 C2 . . . . 179.33(10) ?
    C6 C1 C2 C3 . . . . -0.24(17) ?
    N1 C1 C2 C3 . . . . -179.77(10) ?
    C4 C3 C2 C1 . . . . 0.88(17) ?
    C2 C1 C6 C5 . . . . -0.18(16) ?
    N1 C1 C6 C5 . . . . 179.36(9) ?
    C4 C5 C6 C1 . . . . -0.04(16) ?
loop_
    _geom_hbond_atom_site_label_D
    _geom_hbond_atom_site_label_H
    _geom_hbond_atom_site_label_A
    _geom_hbond_site_symmetry_A
    _geom_hbond_distance_DH
    _geom_hbond_distance_HA
    _geom_hbond_distance_DA
    _geom_hbond_angle_DHA
    O6 H O4 1_565 0.90(2) 1.76(2) 2.6492(12) 166(2)
    N2 H9 O4 2_766 0.863(15) 1.998(15) 2.8611(12) 178.7(15)
    N3 H10 O3 1_555 0.884(15) 2.036(16) 2.6892(12) 129.8(13)
    N3 H10 O5 2_666 0.884(15) 2.349(15) 2.9434(13) 124.7(13)
    N3 H11 O5 1_545 0.899(16) 2.017(16) 2.9050(12) 169.1(14)
    C2 H2 O3 1_565 0.980(16) 2.550(17) 3.3434(14) 138.0(13)
    C3 H3 O5 2_676 0.957(16) 2.536(15) 3.4793(13) 168.6(12)
    C5 H5 O2 1_545 0.945(16) 2.463(16) 3.3724(14) 161.6(12)
    C8 H81 O1 2_777 0.950(15) 2.496(15) 3.4266(15) 166.3(13)
