# Supplementary material for: 1-[3-(4-Nitro­phen­yl)propano­yl]urea acetic acid monosolvate
Source: Acta Crystallogr Sect E Struct Rep Online. 2011 Oct 8;67(Pt 11):o2892. doi: 10.1107/S1600536811039729 (PMC3247309; doi:10.1107/S1600536811039729)
Supplement: Supplementary file 2 [file e-67-o2892-Isup2.hkl]

#
# h,k,l, Fc-squared, Fo-squared, sigma(Fo-squared) and status flag
#
data_I
_shelx_title ' kamo_100k_shelx in P -1'
_shelx_refln_list_code          4
_shelx_F_calc_maximum      121.04
_exptl_crystal_F_000       312.00
_reflns_d_resolution_high  0.7110
 
loop_
 _symmetry_equiv_pos_as_xyz
 'x, y, z'
 '-x, -y, -z'
 
_cell_length_a     7.4252
_cell_length_b     7.9601
_cell_length_c    11.4375
_cell_angle_alpha  92.736
_cell_angle_beta   92.939
_cell_angle_gamma  91.091
 
_shelx_F_squared_multiplier     1.000
 
loop_
 _refln_index_h
 _refln_index_k
 _refln_index_l
 _refln_F_squared_calc
 _refln_F_squared_meas
 _refln_F_squared_sigma
 _refln_observed_status
   2   0   0     2524.78     2556.19     22.34 o
   3   0   0       54.13       36.27      0.67 o
   4   0   0        3.86        3.71      0.25 o
   5   0   0        0.78        1.03      0.19 o
   6   0   0       30.57       32.59      1.12 o
   7   0   0      139.87      158.20      2.98 o
   8   0   0       25.39       22.75      1.13 o
   9   0   0        0.15        0.43      0.27 o
  10   0   0        0.68        1.15      0.55 o
 -10   1   0        3.32        6.73      1.16 o
  -9   1   0       68.72       70.61      2.23 o
  -8   1   0      115.15      123.55      2.98 o
  -7   1   0      326.63      340.97      7.45 o
  -6   1   0      385.20      391.92      6.70 o
  -5   1   0       16.05       13.69      0.52 o
  -4   1   0       52.92       62.37      0.98 o
  -3   1   0      272.76      277.96      2.83 o
  -2   1   0       33.20       47.04      0.74 o
  -1   1   0      251.42      247.87      3.28 o
   1   1   0      239.85      230.30      2.53 o
   2   1   0      179.74      169.67      2.09 o
   3   1   0     2140.67     2142.08     19.37 o
   4   1   0       17.52       24.06      0.51 o
   5   1   0       47.31       56.13      0.88 o
   6   1   0      189.34      182.48      2.53 o
   7   1   0       49.38       52.52      1.44 o
   8   1   0      237.82      244.00      5.36 o
   9   1   0       52.50       60.02      2.38 o
  10   1   0       14.24       16.95      1.46 o
 -10   2   0       13.04       10.13      1.46 o
  -9   2   0       30.14       29.54      1.94 o
  -8   2   0        4.93        2.98      0.58 o
  -7   2   0       84.21       90.32      3.43 o
  -6   2   0        0.81        1.00      0.16 o
  -5   2   0      155.09      167.88      2.38 o
  -4   2   0      798.42      830.17     11.17 o
  -3   2   0      193.17      185.76      2.38 o
  -2   2   0      522.84      495.15      4.92 o
  -1   2   0     1037.01      973.92     11.02 o
   0   2   0       41.47       49.10      0.88 o
   1   2   0      829.40      821.38      7.00 o
   2   2   0      614.60      620.13      5.81 o
   3   2   0       24.80       29.61      0.55 o
   4   2   0      442.86      487.11      4.92 o
   5   2   0       14.15       15.12      0.54 o
   6   2   0      148.91      141.53      2.23 o
   7   2   0       34.98       33.99      1.09 o
   8   2   0        2.41        1.16      0.30 o
   9   2   0       20.68       17.26      1.79 o
  10   2   0       22.60       22.81      2.68 o
 -10   3   0       12.53       13.03      2.09 o
  -9   3   0      129.18      115.71      3.28 o
  -8   3   0       54.12       48.38      2.09 o
  -7   3   0       17.85       17.31      0.61 o
  -6   3   0        3.40        5.53      0.36 o
  -5   3   0      119.66      128.55      1.79 o
  -4   3   0       53.02       66.06      1.15 o
  -3   3   0       31.34       33.49      0.66 o
  -2   3   0      130.18      139.38      2.38 o
  -1   3   0     3445.81     3524.45     35.75 o
   0   3   0        0.06        0.19      0.10 o
   1   3   0      566.58      583.93      5.36 o
   2   3   0     1357.52     1452.98     12.81 o
   3   3   0      388.83      430.05      4.17 o
   4   3   0     1017.28     1045.57     10.43 o
   5   3   0       11.18       11.32      0.45 o
   6   3   0       69.33       60.34      1.34 o
   7   3   0       27.30       28.20      1.49 o
   8   3   0        4.27        2.67      0.77 o
   9   3   0      118.31      108.18      4.32 o
  -9   4   0      112.40      112.85      3.28 o
  -8   4   0      119.37      119.63      4.92 o
  -7   4   0       48.98       52.00      1.37 o
  -6   4   0       47.57       44.39      1.30 o
  -5   4   0       27.80       26.19      0.74 o
  -4   4   0      203.52      220.46      3.13 o
  -3   4   0       15.48       13.88      0.61 o
  -2   4   0       56.19       73.10      0.98 o
  -1   4   0       99.89       93.40      1.64 o
   0   4   0      713.91      800.82      8.49 o
   1   4   0      163.97      182.93      2.38 o
   2   4   0      416.21      401.90      4.77 o
   3   4   0      503.97      538.05      5.21 o
   4   4   0       15.34       12.74      0.43 o
   5   4   0        3.43        1.55      0.19 o
   6   4   0       62.88       62.40      1.27 o
   7   4   0       70.24       60.33      1.64 o
   8   4   0        0.76        0.61      0.55 o
   9   4   0        5.28        4.32      1.06 o
  -9   5   0        0.31        0.72      0.39 o
  -8   5   0        6.27        4.50      0.73 o
  -7   5   0       18.77       16.00      1.27 o
  -6   5   0        1.23        1.36      0.25 o
  -5   5   0       28.07       23.88      1.01 o
  -4   5   0       23.56       25.79      0.91 o
  -3   5   0      100.14      102.22      1.79 o
  -2   5   0      438.79      429.61      8.94 o
  -1   5   0      287.17      298.97      5.06 o
   0   5   0      831.28      792.78     11.77 o
   1   5   0       68.75       59.24      1.13 o
   2   5   0      154.45      155.07      2.23 o
   3   5   0       97.46       94.75      1.47 o
   4   5   0       74.58       77.53      1.24 o
   5   5   0       61.47       59.67      1.94 o
   6   5   0       53.79       55.79      2.83 o
   7   5   0       10.26       10.67      0.95 o
   8   5   0       13.34       11.98      3.28 o
   9   5   0       16.29       20.23      1.79 o
  -8   6   0        3.84        5.39      0.76 o
  -7   6   0       79.10       81.26      2.83 o
  -6   6   0       18.33       18.07      0.74 o
  -5   6   0       49.85       53.85      1.94 o
  -4   6   0      101.67      102.55      2.83 o
  -3   6   0        9.18       10.34      0.54 o
  -2   6   0       11.02        9.01      0.57 o
  -1   6   0       44.45       44.81      1.40 o
   0   6   0      142.82      131.18      2.53 o
   1   6   0     1054.38      986.73     11.17 o
   2   6   0      310.17      280.79      3.72 o
   3   6   0      380.05      362.72      5.21 o
   4   6   0      256.22      247.13      4.17 o
   5   6   0       37.81       34.71      1.49 o
   6   6   0        0.76        1.43      0.48 o
   7   6   0       11.11       10.43      0.95 o
   8   6   0        0.57        0.30      0.39 o
  -8   7   0       49.36       44.61      2.23 o
  -7   7   0       16.62       18.13      1.30 o
  -6   7   0      201.52      199.46      5.51 o
  -5   7   0      221.56      219.42      4.17 o
  -4   7   0       67.99       67.42      1.79 o
  -3   7   0       60.25       58.35      1.79 o
  -2   7   0       16.77       17.19      0.82 o
  -1   7   0      161.37      155.67      2.38 o
   0   7   0      480.46      478.76      6.41 o
   1   7   0       72.79       65.75      1.40 o
   2   7   0      605.90      602.70      8.34 o
   3   7   0       33.10       29.39      1.22 o
   4   7   0       35.29       33.44      1.94 o
   5   7   0        8.92        8.42      1.06 o
   6   7   0       11.01       12.17      1.27 o
   7   7   0       53.16       53.55      2.83 o
  -7   8   0        2.24        4.26      0.64 o
  -6   8   0       20.87       20.11      1.49 o
  -5   8   0        0.71        1.28      0.45 o
  -4   8   0        0.42        1.31      0.33 o
  -3   8   0       32.65       28.05      1.30 o
  -2   8   0       12.71       12.02      0.72 o
  -1   8   0       56.75       48.76      1.64 o
   0   8   0      127.52      132.22      3.28 o
   1   8   0        1.16        1.88      0.45 o
   2   8   0        4.10        2.38      0.73 o
   3   8   0       15.16       14.57      0.82 o
   4   8   0       19.05       19.25      1.94 o
   5   8   0       14.84       16.59      2.53 o
   6   8   0        0.15        0.73      0.54 o
   7   8   0       13.28       15.05      1.94 o
  -6   9   0        0.24        0.57      1.46 o
  -5   9   0        4.51        4.96      1.12 o
  -4   9   0       44.70       46.16      1.64 o
  -3   9   0       52.32       57.63      3.58 o
  -2   9   0       65.93       67.12      2.23 o
  -1   9   0       71.26       70.28      4.02 o
   0   9   0        2.47        0.79      0.67 o
   1   9   0        0.09        0.86      0.48 o
   2   9   0        0.73        0.25      0.28 o
   3   9   0       19.07       18.38      1.21 o
   4   9   0        3.39        3.19      0.55 o
   5   9   0       14.33       16.36      1.21 o
   6   9   0        0.03        0.76      0.77 o
  -4  10   0        8.69       10.95      0.95 o
  -3  10   0        1.36        1.47      0.57 o
  -2  10   0       22.26       25.84      1.79 o
  -1  10   0        5.57        5.42      0.89 o
   0  10   0       16.99       15.78      1.34 o
   1  10   0      114.65      118.81      3.13 o
   2  10   0       18.13       18.35      1.21 o
   3  10   0       89.37       92.25      3.13 o
   4  10   0      187.38      200.35      5.51 o
  -2  11   0        1.80        2.47      0.70 o
  -1  11   0       16.19       17.83      1.30 o
   0  11   0        2.39        2.55      0.49 o
   1  11   0        4.33        3.25      0.54 o
  -1 -11   1        8.86        9.27      0.86 o
   0 -11   1        7.25        6.30      1.37 o
   1 -11   1       21.92       22.63      2.23 o
   2 -11   1       35.64       41.32      1.94 o
  -4 -10   1        1.38        1.01      0.48 o
  -3 -10   1       70.64       66.81      2.53 o
  -2 -10   1       30.81       29.32      1.28 o
  -1 -10   1       43.27       48.71      1.79 o
   0 -10   1       15.70       15.40      0.89 o
   1 -10   1        5.65        4.69      0.64 o
   2 -10   1       41.41       48.74      2.09 o
   3 -10   1        0.07        1.40      1.09 o
   4 -10   1        6.39        7.02      2.38 o
  -6  -9   1       88.96      105.63      4.32 o
  -5  -9   1       24.67       29.26      1.94 o
  -4  -9   1        1.55        0.77      0.58 o
  -3  -9   1      106.33      109.80      3.13 o
  -2  -9   1       34.36       33.50      1.28 o
  -1  -9   1        0.26        0.45      0.36 o
   0  -9   1      123.97      119.83      3.72 o
   1  -9   1        9.60        7.89      0.69 o
   2  -9   1       22.74       23.07      1.21 o
   3  -9   1       46.42       45.25      2.23 o
   4  -9   1        0.12        2.17      0.76 o
   5  -9   1        1.64        5.41      2.23 o
   6  -9   1       18.36       18.65      1.79 o
  -7  -8   1        4.17        7.88      1.64 o
  -6  -8   1        4.91        7.36      1.64 o
  -5  -8   1        5.75        5.39      0.98 o
  -4  -8   1       28.82       29.11      2.98 o
  -3  -8   1       36.52       37.82      2.38 o
  -2  -8   1       38.28       35.90      1.28 o
  -1  -8   1       19.76       17.91      0.89 o
   0  -8   1       49.39       50.92      1.79 o
   1  -8   1       21.55       22.11      1.13 o
   2  -8   1       15.79       17.07      1.12 o
   3  -8   1       51.39       45.82      2.09 o
   4  -8   1       34.79       37.33      1.49 o
   5  -8   1       47.17       47.01      1.64 o
   6  -8   1        0.46        1.30      0.67 o
   7  -8   1        4.56        6.33      1.79 o
  -8  -7   1        5.03        5.15      2.09 o
  -7  -7   1        8.84        8.28      0.85 o
  -6  -7   1        0.10        0.10      0.77 o
  -5  -7   1       28.45       27.60      1.79 o
  -3  -7   1       11.15       11.48      0.74 o
  -2  -7   1       23.12       20.56      0.83 o
  -1  -7   1      498.35      476.68      8.64 o
   0  -7   1       98.69       96.20      2.38 o
   1  -7   1      177.24      177.86      3.43 o
   2  -7   1       41.09       41.46      0.83 o
   3  -7   1       42.00       35.23      0.85 o
   4  -7   1      146.97      143.53      2.83 o
   5  -7   1       70.02       76.91      1.94 o
   6  -7   1       46.14       44.27      1.94 o
   7  -7   1        0.34        0.13      0.30 o
   8  -7   1        3.47        3.55      0.97 o
  -8  -6   1       43.35       39.09      3.72 o
  -7  -6   1       39.17       39.00      1.79 o
  -6  -6   1        0.51        0.73      0.51 o
  -5  -6   1        0.43        1.04      0.39 o
  -4  -6   1      283.71      265.15      4.77 o
  -3  -6   1      225.17      206.46      2.83 o
  -2  -6   1     1039.76      959.17     11.17 o
  -1  -6   1        0.01        0.19      0.18 o
   0  -6   1       10.50       10.50      1.03 o
   1  -6   1        3.56        4.45      0.48 o
   2  -6   1      203.95      211.38      3.72 o
   3  -6   1       10.46        7.40      0.52 o
   4  -6   1        1.08        1.50      0.30 o
   5  -6   1       96.39       85.64      1.79 o
   6  -6   1       34.96       32.47      1.21 o
   7  -6   1       65.53       60.31      2.98 o
   8  -6   1       20.37       21.06      1.19 o
  -9  -5   1        0.66        0.63      0.66 o
  -8  -5   1       42.48       45.72      2.53 o
  -7  -5   1        0.01        0.28      0.40 o
  -6  -5   1       59.70       57.31      2.23 o
  -5  -5   1       59.82       64.11      2.09 o
  -4  -5   1        0.00        0.72      0.16 o
  -3  -5   1       85.69       87.80      1.64 o
  -2  -5   1       57.96       58.14      0.92 o
  -1  -5   1        1.94        2.40      0.22 o
   0  -5   1      177.23      186.35      2.83 o
   1  -5   1       14.55       14.88      0.82 o
   2  -5   1      103.40      104.87      2.38 o
   3  -5   1       87.01       88.96      1.64 o
   4  -5   1       13.10       13.90      0.49 o
   5  -5   1        4.33        3.66      0.36 o
   6  -5   1        2.33        1.98      0.25 o
   7  -5   1        2.11        1.43      0.55 o
   8  -5   1        1.12        1.79      0.60 o
   9  -5   1        0.48        0.46      0.39 o
  -9  -4   1       38.30       40.23      2.53 o
  -8  -4   1       11.40       10.03      1.27 o
  -7  -4   1       87.83       77.65      3.13 o
  -6  -4   1       59.20       48.84      1.10 o
  -5  -4   1      113.56      104.50      1.79 o
  -4  -4   1        0.33        0.12      0.06 o
  -3  -4   1       41.22       42.99      0.83 o
  -2  -4   1      457.24      475.34      4.92 o
  -1  -4   1      146.96      142.60      1.64 o
   0  -4   1       91.17       83.85      1.33 o
   1  -4   1      214.11      202.44      3.58 o
   2  -4   1       65.43       81.50      1.00 o
   3  -4   1      147.14      146.73      2.09 o
   4  -4   1      409.56      437.50      5.36 o
   5  -4   1        1.31        1.53      0.27 o
   6  -4   1       32.12       30.22      1.15 o
   7  -4   1       42.37       43.90      1.49 o
   8  -4   1        0.92        0.45      0.43 o
   9  -4   1       12.55       13.73      1.21 o
 -10  -3   1       63.53       80.17      4.47 o
  -9  -3   1       29.70       30.91      2.09 o
  -8  -3   1      113.03      122.18      3.28 o
  -7  -3   1       61.12       56.78      1.39 o
  -6  -3   1      132.83      123.70      1.94 o
  -5  -3   1      151.29      163.56      1.94 o
  -4  -3   1      511.38      503.49      4.92 o
  -3  -3   1        0.06        0.76      0.12 o
  -2  -3   1       21.00       20.99      0.60 o
  -1  -3   1       40.68       37.20      0.60 o
   0  -3   1        1.65        0.89      0.21 o
   1  -3   1        0.02        0.46      0.13 o
   2  -3   1        1.63        4.57      0.16 o
   3  -3   1       18.26       16.76      0.43 o
   4  -3   1       98.21       98.40      1.24 o
   5  -3   1      154.97      157.60      1.94 o
   6  -3   1      155.80      160.88      3.13 o
   7  -3   1      183.13      182.48      3.43 o
   8  -3   1       11.02       11.47      0.86 o
   9  -3   1       82.33       77.98      2.09 o
  10  -3   1        0.96        1.64      0.63 o
 -10  -2   1        4.24        4.69      1.03 o
  -9  -2   1        9.20       10.14      0.95 o
  -8  -2   1       24.38       23.85      1.06 o
  -7  -2   1      154.84      164.31      3.13 o
  -6  -2   1       32.54       31.13      0.70 o
  -5  -2   1       38.35       42.23      0.77 o
  -4  -2   1      230.78      269.17      2.83 o
  -3  -2   1       64.47       66.27      0.80 o
  -2  -2   1      107.12      125.14      1.34 o
  -1  -2   1       23.53       30.42      0.51 o
   0  -2   1      245.84      237.89      3.13 o
   1  -2   1       28.78       32.49      0.54 o
   2  -2   1      260.03      283.92      2.68 o
   3  -2   1       44.00       42.92      0.70 o
   4  -2   1       52.48       66.90      1.34 o
   5  -2   1       19.81       19.63      0.58 o
   6  -2   1        0.00        0.36      0.36 o
   7  -2   1        8.40        6.33      1.04 o
   8  -2   1       51.02       49.38      2.09 o
   9  -2   1        0.40        0.88      0.42 o
  10  -2   1        0.68        6.32      1.79 o
 -10  -1   1        5.46        5.94      1.03 o
  -9  -1   1        3.62        3.72      0.48 o
  -8  -1   1       28.66       28.32      1.28 o
  -7  -1   1      177.15      177.86      3.28 o
  -6  -1   1      176.44      168.92      2.38 o
  -5  -1   1       79.22       72.13      1.19 o
  -4  -1   1       11.64       12.29      0.39 o
  -3  -1   1       67.02       76.05      1.03 o
  -2  -1   1        0.64        0.37      0.09 o
  -1  -1   1      482.03      431.99      4.02 o
   1  -1   1     1023.57     1035.29     14.90 o
   2  -1   1        0.24        0.63      0.12 o
   3  -1   1       36.42       34.53      0.64 o
   4  -1   1      139.45      140.93      1.64 o
   5  -1   1       61.23       62.13      1.09 o
   6  -1   1       12.13       15.05      0.58 o
   7  -1   1       21.00       20.14      0.98 o
   8  -1   1       23.38       21.47      1.01 o
   9  -1   1       92.75       92.15      2.68 o
  10  -1   1        3.44        3.87      1.37 o
 -10   0   1        0.18        0.67      0.57 o
  -9   0   1        0.55        0.85      0.46 o
  -8   0   1       34.31       36.21      1.36 o
  -7   0   1        7.88        4.36      0.82 o
  -6   0   1        0.38        0.06      0.13 o
  -5   0   1      183.70      190.22      2.38 o
  -4   0   1       45.52       43.60      0.94 o
  -3   0   1      250.60      253.98      2.53 o
  -2   0   1     9995.76     9949.19     78.95 o
   1   0   1      166.60      166.24      2.38 o
   2   0   1     2735.12     2705.15     23.83 o
   3   0   1       60.38       52.26      0.92 o
   4   0   1      116.62      124.44      1.79 o
   5   0   1      233.88      275.73      4.02 o
   6   0   1       52.91       57.14      1.31 o
   7   0   1       10.24        8.39      0.51 o
   8   0   1       10.97        9.61      0.74 o
   9   0   1        1.11        1.12      0.43 o
  10   0   1        0.70        0.51      0.61 o
 -10   1   1        4.99        5.18      0.85 o
  -9   1   1        0.42        0.67      0.48 o
  -8   1   1       39.88       41.56      2.09 o
  -7   1   1      466.67      479.51      9.38 o
  -6   1   1       46.83       41.65      1.30 o
  -5   1   1       21.63       21.35      0.92 o
  -4   1   1        2.38        1.74      0.21 o
  -3   1   1      206.10      235.06      2.68 o
  -2   1   1      389.92      388.94      3.87 o
  -1   1   1     1883.15     1932.04     28.30 o
   0   1   1       58.39       48.17      1.16 o
   1   1   1        0.00        0.18      0.06 o
   2   1   1       21.61       17.74      0.37 o
   3   1   1      958.82     1064.63      9.53 o
   4   1   1        8.11        9.97      0.42 o
   5   1   1       58.73       60.64      1.18 o
   6   1   1        0.92        1.24      0.21 o
   7   1   1       11.91       16.68      0.60 o
   8   1   1      267.13      287.05      5.66 o
   9   1   1       30.08       28.65      1.36 o
  10   1   1        2.15        2.29      0.58 o
 -10   2   1        0.93        1.56      0.55 o
  -9   2   1       19.90       20.87      1.21 o
  -8   2   1       76.75       81.53      3.28 o
  -7   2   1       11.33       10.26      0.63 o
  -6   2   1        8.38        7.03      0.43 o
  -5   2   1      280.13      284.67      4.02 o
  -4   2   1      569.53      578.72      6.85 o
  -3   2   1      184.69      203.18      2.98 o
  -2   2   1      222.78      212.87      3.28 o
  -1   2   1        8.63        7.73      0.48 o
   0   2   1      983.73      991.64     12.66 o
   1   2   1      645.20      674.50      7.89 o
   2   2   1      416.29      398.92      3.72 o
   3   2   1      219.33      212.27      2.23 o
   4   2   1      246.72      287.80      2.98 o
   5   2   1      166.85      160.43      2.38 o
   6   2   1       31.95       26.66      1.15 o
   7   2   1       38.86       39.85      1.16 o
   8   2   1       16.19       11.93      0.82 o
   9   2   1       82.02       77.16      3.43 o
  10   2   1       59.54       59.60      3.13 o
 -10   3   1       19.02       17.37      1.21 o
  -9   3   1        1.61        1.80      0.43 o
  -7   3   1       22.80       20.99      1.42 o
  -6   3   1        0.01        0.18      0.12 o
  -5   3   1        0.22        0.25      0.18 o
  -4   3   1       74.22       77.56      1.37 o
  -3   3   1     1461.21     1532.82     19.37 o
  -2   3   1      280.17      289.58      6.55 o
  -1   3   1     3242.63     3363.57     59.58 o
   0   3   1        2.42        1.91      0.19 o
   1   3   1       53.83       70.44      1.07 o
   2   3   1      468.45      492.02      5.51 o
   3   3   1      288.53      283.92      3.13 o
   4   3   1       23.98       21.08      0.69 o
   5   3   1        4.53        2.23      0.27 o
   6   3   1       78.08       72.90      1.25 o
   7   3   1      164.59      165.05      2.98 o
   8   3   1       61.63       51.69      2.68 o
   9   3   1      119.26      133.60      4.92 o
  -9   4   1       15.42       15.19      1.12 o
  -8   4   1       49.65       53.12      2.38 o
  -7   4   1       86.09       79.13      1.94 o
  -6   4   1       37.35       38.33      1.64 o
  -5   4   1       11.91       12.08      0.60 o
  -4   4   1       65.85       76.63      1.31 o
  -3   4   1        7.21        4.57      0.60 o
  -2   4   1      335.88      344.55      5.21 o
  -1   4   1      129.07      139.43      2.23 o
   0   4   1      205.47      215.55      2.38 o
   1   4   1      830.41      887.96      8.19 o
   2   4   1      265.44      246.83      2.53 o
   3   4   1       17.22       19.34      0.39 o
   4   4   1       11.47       10.04      0.42 o
   5   4   1       16.23       17.73      0.60 o
   6   4   1        0.44        0.24      0.21 o
   7   4   1      192.47      193.06      4.32 o
   8   4   1       35.41       28.69      1.94 o
   9   4   1        0.36        3.35      0.85 o
  -9   5   1        8.35        6.97      0.76 o
  -8   5   1       25.05       24.83      1.43 o
  -7   5   1        4.89        3.49      0.67 o
  -6   5   1       64.39       65.84      1.64 o
  -5   5   1      333.99      331.89      6.26 o
  -4   5   1        0.48        0.49      0.24 o
  -3   5   1      167.18      175.92      4.02 o
  -2   5   1       13.47        9.71      0.51 o
  -1   5   1      106.50      106.08      2.38 o
   0   5   1      275.02      267.54      3.13 o
   1   5   1       75.28       75.91      1.16 o
   2   5   1       10.04        8.48      0.34 o
   3   5   1      507.04      475.64      5.06 o
   4   5   1       23.94       23.70      0.72 o
   5   5   1       47.44       50.72      1.37 o
   6   5   1       10.88        8.54      0.80 o
   7   5   1        0.00        0.16      0.55 o
   8   5   1        0.39        0.73      1.15 o
  -8   6   1        1.80        1.50      0.67 o
  -7   6   1       30.68       30.24      1.28 o
  -6   6   1        0.09        0.30      0.31 o
  -5   6   1      157.14      157.16      2.53 o
  -4   6   1       70.01       69.19      2.38 o
  -3   6   1       54.14       53.08      1.44 o
  -2   6   1       79.12       75.87      1.42 o
  -1   6   1      103.48      105.81      2.98 o
   0   6   1      707.27      661.84      7.45 o
   1   6   1       18.41       13.84      0.51 o
   2   6   1        0.26        0.16      0.13 o
   3   6   1      468.12      456.87      5.36 o
   4   6   1       23.69       21.57      0.72 o
   5   6   1        1.51        1.86      1.04 o
   6   6   1      126.24      116.06      4.77 o
   7   6   1       15.35       14.32      1.47 o
   8   6   1       39.48       41.63      2.38 o
  -8   7   1        2.67        1.30      0.72 o
  -7   7   1        0.13        1.36      0.88 o
  -6   7   1        0.02        0.49      0.37 o
  -5   7   1        0.25        0.13      0.28 o
  -4   7   1      118.09      115.55      5.81 o
  -3   7   1      277.43      272.75      6.70 o
  -2   7   1      236.03      253.38      6.85 o
  -1   7   1       36.41       36.69      2.38 o
   0   7   1      613.42      577.82      9.98 o
   1   7   1      531.94      488.15      6.11 o
   2   7   1        5.10        4.56      0.57 o
   3   7   1       40.58       37.75      1.43 o
   4   7   1       58.10       52.15      3.13 o
   5   7   1        8.36        6.45      1.37 o
   6   7   1       36.52       35.38      3.72 o
   7   7   1        4.74        7.66      1.06 o
  -7   8   1        0.82        2.29      0.60 o
  -6   8   1       26.96       29.48      1.64 o
  -5   8   1        5.53        3.98      0.63 o
  -4   8   1       28.58       31.27      1.28 o
  -3   8   1       18.69       19.75      1.12 o
  -2   8   1        0.25        0.63      0.27 o
  -1   8   1        1.99        2.35      0.42 o
   0   8   1       56.31       53.94      2.38 o
   1   8   1      110.10       98.09      2.68 o
   2   8   1       16.14       16.18      1.04 o
   3   8   1        3.52        2.87      0.40 o
   4   8   1      110.13      110.78      3.13 o
   5   8   1       11.40       13.50      1.79 o
   6   8   1        0.03        0.42      0.70 o
   7   8   1        2.81        4.29      0.88 o
  -6   9   1        3.52        0.49      0.64 o
  -5   9   1       19.21       19.01      1.13 o
  -4   9   1       21.55       23.91      1.21 o
  -3   9   1        3.30        2.47      0.63 o
  -2   9   1        2.02        1.03      0.55 o
  -1   9   1       14.43       13.44      1.21 o
   0   9   1       51.19       58.93      2.09 o
   1   9   1       23.51       24.09      2.38 o
   2   9   1       71.35       72.90      2.68 o
   3   9   1       18.42       19.57      1.21 o
   4   9   1      104.73      111.50      3.28 o
   5   9   1       27.36       30.30      1.64 o
  -4  10   1       47.60       55.46      4.17 o
  -3  10   1       33.69       36.90      2.23 o
  -2  10   1        3.86        4.87      0.85 o
  -1  10   1       19.79       19.04      3.13 o
   0  10   1       21.45       18.61      1.21 o
   1  10   1        5.66        4.56      0.66 o
   2  10   1       91.13      101.37      6.26 o
   3  10   1        3.85        4.14      0.67 o
   4  10   1        6.34        6.96      0.86 o
  -1  11   1       25.43       26.01      1.94 o
   0  11   1        0.59        2.09      0.73 o
   1  11   1        1.83        1.95      0.97 o
  -1 -11   2       24.12       25.82      2.09 o
   0 -11   2       25.09       27.56      1.64 o
   1 -11   2        0.49        0.28      0.40 o
  -4 -10   2        0.00        1.58      0.61 o
  -3 -10   2        1.01        1.40      0.66 o
  -2 -10   2       32.19       33.90      1.79 o
  -1 -10   2       57.21       57.08      1.79 o
   0 -10   2       25.27       28.63      2.23 o
   1 -10   2        8.99       10.32      0.95 o
   2 -10   2        1.40        1.55      0.46 o
   3 -10   2        4.09        3.92      0.64 o
   4 -10   2        2.92        2.20      1.64 o
  -6  -9   2        3.80        5.69      0.95 o
  -5  -9   2        9.79        9.91      2.68 o
  -4  -9   2       20.51       20.53      1.64 o
  -3  -9   2       48.10       49.40      2.38 o
  -2  -9   2        5.97        5.76      0.57 o
  -1  -9   2       42.18       45.12      1.49 o
   0  -9   2        0.01        0.27      0.31 o
   1  -9   2       55.56       55.94      1.64 o
   2  -9   2       13.32       16.61      1.12 o
   3  -9   2        1.44        0.42      0.37 o
   4  -9   2        1.12        1.79      0.74 o
   5  -9   2       72.78       76.21      5.96 o
   6  -9   2        3.12        2.28      0.80 o
  -7  -8   2        1.70        2.87      0.70 o
  -6  -8   2       22.25       26.81      2.38 o
  -5  -8   2       35.34       31.88      5.51 o
  -4  -8   2        1.49        2.22      0.66 o
  -3  -8   2       35.13       33.31      1.39 o
  -2  -8   2       22.40       23.27      1.13 o
  -1  -8   2       27.57       27.29      1.13 o
   0  -8   2       94.81       89.56      2.09 o
   1  -8   2       23.01       21.72      0.80 o
   2  -8   2       12.85       14.12      0.67 o
   3  -8   2        5.64        7.24      0.64 o
   4  -8   2      103.76      101.04      2.53 o
   5  -8   2      161.46      158.20      5.06 o
   6  -8   2       57.24       55.28      2.83 o
   7  -8   2       46.88       43.35      1.94 o
  -8  -7   2        9.88        9.40      1.16 o
  -7  -7   2        6.39        6.91      0.79 o
  -6  -7   2        6.01        5.03      0.67 o
  -5  -7   2       17.20       13.70      0.95 o
  -4  -7   2       29.30       31.65      0.98 o
  -3  -7   2        6.54        5.27      0.43 o
  -2  -7   2     1490.06     1417.52     22.34 o
  -1  -7   2      329.50      318.78      8.49 o
   0  -7   2      496.59      484.57      7.60 o
   1  -7   2       71.81       63.10      1.79 o
   2  -7   2       77.38       72.17      1.28 o
   3  -7   2        0.92        1.62      0.19 o
   4  -7   2       39.00       35.74      1.39 o
   5  -7   2       74.04       75.33      1.79 o
   6  -7   2        1.12        0.60      0.49 o
   7  -7   2        1.22        1.21      0.31 o
   8  -7   2        6.11        8.04      0.82 o
  -8  -6   2        4.68        5.32      1.16 o
  -7  -6   2       10.66       11.31      1.27 o
  -6  -6   2        0.27        1.16      0.83 o
  -5  -6   2       53.24       49.98      1.79 o
  -4  -6   2      335.95      346.04      8.49 o
  -3  -6   2        7.19        4.56      0.51 o
  -2  -6   2       27.30       23.09      0.74 o
  -1  -6   2       12.64       11.38      0.55 o
   0  -6   2       87.34       86.71      2.09 o
   1  -6   2      119.26      118.99      2.83 o
   2  -6   2        9.19       11.34      0.64 o
   3  -6   2        6.28        2.77      0.40 o
   4  -6   2       17.30       16.24      0.74 o
   5  -6   2        4.92        6.27      0.49 o
   6  -6   2      166.47      168.03      5.21 o
   7  -6   2       41.59       41.05      1.64 o
   8  -6   2        2.94        3.08      0.55 o
  -9  -5   2        4.58        4.71      0.98 o
  -8  -5   2        3.10        3.44      0.97 o
  -7  -5   2       32.87       28.12      2.83 o
  -6  -5   2      125.64      114.70      3.87 o
  -5  -5   2       13.56       12.89      0.63 o
  -4  -5   2        0.81        0.22      0.15 o
  -3  -5   2        5.83        3.83      0.33 o
  -2  -5   2        5.24        4.29      0.28 o
  -1  -5   2      511.90      492.17      5.51 o
   0  -5   2      268.51      247.43      4.02 o
   1  -5   2      200.99      207.80      2.83 o
   2  -5   2      279.87      286.60      4.47 o
   3  -5   2       44.78       43.17      0.89 o
   4  -5   2        5.66        5.96      0.27 o
   5  -5   2        0.65        0.49      0.15 o
   6  -5   2        9.90       10.31      1.21 o
   7  -5   2        0.66        1.52      0.48 o
   8  -5   2       87.95       87.74      2.83 o
   9  -5   2       44.90       42.17      1.94 o
  -9  -4   2        4.09        1.34      1.37 o
  -7  -4   2       19.68       19.81      1.64 o
  -6  -4   2       20.23       20.41      1.12 o
  -5  -4   2       23.71       16.74      0.82 o
  -4  -4   2        6.68        4.44      0.43 o
  -3  -4   2      687.58      699.23      9.68 o
  -2  -4   2       33.02       22.61      0.58 o
  -1  -4   2       22.80       32.85      0.63 o
   0  -4   2       47.70       58.21      1.16 o
   1  -4   2        4.46        7.36      0.34 o
   2  -4   2     2560.96     2627.69     26.81 o
   3  -4   2       13.17        6.12      0.28 o
   4  -4   2      126.90      118.90      1.44 o
   5  -4   2       52.30       49.84      1.15 o
   6  -4   2       36.36       36.45      0.77 o
   7  -4   2       91.04       90.84      2.83 o
   8  -4   2      242.33      237.45      6.41 o
   9  -4   2       35.66       36.60      1.43 o
  -9  -3   2        0.55        0.74      0.51 o
  -8  -3   2       82.93       81.88      2.09 o
  -7  -3   2       38.84       38.52      1.49 o
  -6  -3   2      416.37      400.71      4.62 o
  -5  -3   2      147.05      137.60      1.64 o
  -4  -3   2       33.30       35.81      0.63 o
  -3  -3   2      258.78      281.54      2.98 o
  -2  -3   2        5.77       11.31      0.34 o
  -1  -3   2      618.91      624.15      7.00 o
   0  -3   2      643.86      679.12      7.60 o
   1  -3   2      602.49      624.60      6.41 o
   2  -3   2      144.12      146.19      1.64 o
   3  -3   2       80.92       82.42      1.18 o
   4  -3   2       55.85       51.76      0.86 o
   5  -3   2       51.81       50.42      0.72 o
   6  -3   2       95.31       96.32      2.53 o
   7  -3   2      136.12      135.56      2.68 o
   8  -3   2       25.53       28.36      1.21 o
   9  -3   2       22.66       22.66      1.06 o
 -10  -2   2        3.93        3.34      0.86 o
  -9  -2   2        3.99        5.53      0.97 o
  -8  -2   2       21.09       18.75      1.27 o
  -7  -2   2      295.78      292.56      5.81 o
  -6  -2   2       26.84       30.63      0.70 o
  -5  -2   2        4.76        4.90      0.37 o
  -4  -2   2      220.32      226.57      2.53 o
  -3  -2   2       36.59       39.74      0.69 o
  -2  -2   2     2260.09     2419.15     20.85 o
  -1  -2   2     1041.64     1056.29      9.38 o
   0  -2   2      309.90      335.02      4.77 o
   1  -2   2      669.95      667.20      7.30 o
   2  -2   2     1527.43     1616.24     14.00 o
   3  -2   2       36.74       34.56      0.67 o
   4  -2   2        0.04        0.07      0.04 o
   5  -2   2       12.87       12.14      0.34 o
   6  -2   2        0.00        0.12      0.07 o
   7  -2   2       87.43       84.04      2.98 o
   8  -2   2      123.82      126.16      2.38 o
   9  -2   2        0.31        0.73      0.42 o
  10  -2   2        1.10        3.17      0.83 o
 -10  -1   2        0.25        1.19      0.60 o
  -9  -1   2        0.14        0.77      0.39 o
  -8  -1   2        3.68        2.61      0.43 o
  -7  -1   2       48.39       54.15      1.94 o
  -6  -1   2      153.50      149.86      2.23 o
  -5  -1   2       85.90       82.48      1.33 o
  -4  -1   2       21.50       31.77      0.61 o
  -3  -1   2        0.09        0.18      0.09 o
  -2  -1   2       16.66       10.58      0.27 o
  -1  -1   2     9826.16     9396.54     80.44 o
   0  -1   2       18.61       18.43      0.52 o
   1  -1   2    12172.61    12051.04    128.11 o
   2  -1   2       12.57       11.20      0.36 o
   3  -1   2      497.16      515.26      4.92 o
   4  -1   2        0.88        0.94      0.12 o
   5  -1   2      142.23      135.73      2.09 o
   6  -1   2       12.45       14.87      0.57 o
   7  -1   2       36.19       36.24      1.09 o
   8  -1   2       54.96       62.15      2.09 o
   9  -1   2       60.52       63.86      2.09 o
  10  -1   2        0.44        0.21      0.77 o
 -10   0   2        5.64        2.73      0.73 o
  -9   0   2       26.16       28.14      1.64 o
  -8   0   2      223.45      217.34      4.02 o
  -7   0   2      244.32      266.94      6.11 o
  -6   0   2      120.44      123.00      3.13 o
  -5   0   2      115.03      106.49      1.79 o
  -4   0   2      821.37      898.24      8.49 o
  -3   0   2      211.09      242.21      2.53 o
  -2   0   2     6738.37     7008.67     59.58 o
  -1   0   2      686.69      779.97      8.79 o
   0   0   2     1804.17     1796.48     16.39 o
   1   0   2      104.10       78.32      1.18 o
   2   0   2     2376.93     2441.49     23.83 o
   3   0   2      430.97      462.68      4.62 o
   4   0   2       48.47       70.53      1.16 o
   5   0   2       84.49       95.19      1.64 o
   6   0   2       70.15       68.39      1.64 o
   7   0   2      127.39      128.67      2.09 o
   8   0   2       53.44       61.64      1.79 o
   9   0   2        2.13        1.61      1.03 o
  10   0   2        0.14        1.62      1.06 o
 -10   1   2        8.79        7.11      1.30 o
  -9   1   2       15.68       12.92      0.95 o
  -8   1   2       61.20       65.78      1.79 o
  -7   1   2        9.22        9.43      0.66 o
  -6   1   2       31.83       32.19      1.13 o
  -5   1   2       65.99       69.16      1.64 o
  -4   1   2       90.77       92.04      1.36 o
  -3   1   2      703.87      686.27      6.26 o
  -2   1   2       98.99      138.88      1.64 o
  -1   1   2      265.07      252.79      3.87 o
   0   1   2      965.79      915.67     11.02 o
   1   1   2      761.50      760.45      7.75 o
   2   1   2      206.76      213.61      2.09 o
   3   1   2      537.17      535.97      5.36 o
   4   1   2       60.79       63.03      0.98 o
   5   1   2      397.19      420.52      5.96 o
   6   1   2        7.89        8.89      0.37 o
   7   1   2       12.58       11.50      0.60 o
   8   1   2       11.96       11.57      1.19 o
   9   1   2       26.40       25.44      1.36 o
  10   1   2       21.34       19.35      1.64 o
 -10   2   2        6.77        8.55      1.12 o
  -9   2   2        1.92        1.58      0.54 o
  -8   2   2       34.98       34.69      1.49 o
  -7   2   2       44.26       36.87      1.21 o
  -6   2   2       39.15       39.55      1.15 o
  -5   2   2      160.81      187.99      2.68 o
  -4   2   2      449.91      504.09      7.45 o
  -3   2   2      875.88      923.27     13.56 o
  -2   2   2       26.27       32.47      0.77 o
  -1   2   2      561.81      524.20      6.41 o
   0   2   2        0.72        0.94      0.16 o
   1   2   2       14.35       13.14      0.34 o
   2   2   2       48.30       42.38      0.73 o
   3   2   2      304.05      312.97      4.02 o
   4   2   2       27.96       24.41      0.82 o
   5   2   2        4.58        3.93      0.27 o
   6   2   2       27.09       28.71      0.80 o
   7   2   2       62.71       58.44      2.23 o
   8   2   2      280.97      286.16     11.32 o
   9   2   2       44.94       45.90      2.68 o
  10   2   2       79.26       75.06      6.41 o
 -10   3   2        0.17        0.39      0.43 o
  -9   3   2      121.59      124.22      4.92 o
  -8   3   2       11.99       10.35      0.86 o
  -7   3   2       59.26       50.86      2.09 o
  -6   3   2       38.05       40.19      0.91 o
  -5   3   2      430.59      418.14      7.15 o
  -4   3   2       60.91       60.54      1.49 o
  -3   3   2        5.38        3.26      0.27 o
  -2   3   2      272.69      306.12      5.51 o
  -1   3   2      318.74      385.66      5.21 o
   0   3   2     1500.43     1590.92     16.39 o
   1   3   2     1921.93     2076.53     20.85 o
   2   3   2     2150.88     2256.78     20.85 o
   3   3   2      217.72      231.79      3.72 o
   4   3   2      462.82      485.17      7.89 o
   5   3   2       35.60       33.68      1.06 o
   6   3   2        0.84        0.69      0.37 o
   7   3   2       47.81       51.14      1.49 o
   9   3   2        9.01        9.70      1.27 o
  -9   4   2       11.75       14.78      1.12 o
  -8   4   2       19.32       16.49      1.12 o
  -7   4   2       28.49       31.01      1.15 o
  -6   4   2       35.35       33.89      1.15 o
  -5   4   2       19.98       18.35      0.69 o
  -4   4   2       99.24      106.33      1.94 o
  -3   4   2      100.91      105.32      2.38 o
  -2   4   2       27.68       20.72      0.94 o
  -1   4   2       96.52      103.36      2.98 o
   0   4   2      114.05      114.81      1.64 o
   1   4   2       86.44       72.71      1.12 o
   2   4   2      208.16      195.29      2.09 o
   3   4   2      333.64      322.80      4.17 o
   4   4   2       65.82       70.06      1.27 o
   5   4   2        2.99        2.10      0.21 o
   6   4   2      135.25      141.29      2.53 o
   7   4   2       13.49       14.09      0.74 o
   9   4   2        2.08        3.55      2.09 o
  -9   5   2        0.40        0.72      0.42 o
  -8   5   2        6.05        4.81      0.58 o
  -7   5   2       42.26       46.94      1.43 o
  -6   5   2      233.41      228.06      3.72 o
  -5   5   2      130.03      128.08      2.23 o
  -4   5   2      299.09      296.43      4.17 o
  -3   5   2       46.25       45.14      1.16 o
  -2   5   2       13.50       14.08      0.73 o
  -1   5   2      155.12      148.83      2.98 o
   0   5   2       17.64       17.21      0.80 o
   1   5   2      155.67      146.24      1.94 o
   2   5   2        6.85        5.41      0.31 o
   3   5   2      272.82      260.09      2.98 o
   4   5   2       61.91       58.21      1.18 o
   5   5   2      211.16      196.48      3.43 o
   6   5   2       17.90       16.52      0.82 o
   7   5   2       11.35       11.28      1.16 o
   8   5   2        3.11        4.36      0.94 o
   9   5   2       11.37        7.89      2.38 o
  -8   6   2        1.11        0.70      0.77 o
  -7   6   2       49.71       44.91      1.36 o
  -6   6   2        4.31        2.99      0.37 o
  -5   6   2        0.24        0.69      0.45 o
  -4   6   2      354.25      357.51      4.77 o
  -3   6   2        1.34        0.92      0.27 o
  -2   6   2      176.65      170.41      2.68 o
  -1   6   2      260.85      241.47      4.92 o
   0   6   2       37.92       34.10      0.89 o
   1   6   2      262.42      240.43      3.13 o
   2   6   2      166.11      166.39      2.53 o
   3   6   2      373.61      370.02      4.17 o
   4   6   2       54.49       45.24      1.07 o
   5   6   2        8.16       11.68      1.16 o
   6   6   2       12.16        9.25      2.23 o
   7   6   2        0.16        0.92      0.54 o
   8   6   2        0.39        0.34      0.67 o
  -8   7   2       43.76       47.01      2.23 o
  -7   7   2       71.45       76.43      2.83 o
  -6   7   2        1.95        1.13      0.42 o
  -5   7   2        7.26        7.45      0.60 o
  -4   7   2      266.87      267.54      3.87 o
  -3   7   2        0.00        0.63      0.25 o
  -2   7   2     1083.37     1062.10     14.90 o
  -1   7   2      135.80      127.76      2.23 o
   0   7   2      122.93      108.21      1.79 o
   1   7   2        1.16        0.48      0.21 o
   2   7   2        7.73        5.18      0.74 o
   3   7   2        8.15        9.98      0.70 o
   4   7   2       53.13       54.56      1.94 o
   5   7   2       50.25       44.90      2.38 o
   6   7   2       10.14       11.22      1.27 o
   7   7   2        5.69        5.65      2.68 o
  -7   8   2        7.86        6.06      0.85 o
  -6   8   2       83.34       89.97      2.38 o
  -5   8   2        4.74        4.65      1.07 o
  -4   8   2        4.61        4.29      0.57 o
  -3   8   2        0.90        1.37      0.85 o
  -2   8   2       73.82       70.88      4.02 o
  -1   8   2       46.49       50.75      2.98 o
   0   8   2       56.46       47.10      1.79 o
   1   8   2        0.91        0.72      0.46 o
   2   8   2        0.42        0.79      0.39 o
   3   8   2        0.47        0.66      0.31 o
   4   8   2       67.70       71.16      2.38 o
   5   8   2        2.58        2.50      0.80 o
   6   8   2       23.27       25.71      1.94 o
  -6   9   2        3.21        3.37      0.67 o
  -5   9   2        6.45        5.53      1.27 o
  -4   9   2        6.48        5.78      0.94 o
  -3   9   2      103.53      108.74      3.13 o
  -2   9   2        2.48        2.43      0.66 o
  -1   9   2        4.05        5.63      1.03 o
   0   9   2        5.04        3.77      0.58 o
   1   9   2       40.60       39.89      2.38 o
   2   9   2      267.65      302.84      6.55 o
   3   9   2      117.33      123.80      3.72 o
   4   9   2        9.63       10.67      1.21 o
   5   9   2       93.76       99.49      3.72 o
  -4  10   2        8.12        6.35      0.58 o
  -3  10   2       10.94        9.10      0.73 o
  -2  10   2       23.78       25.65      1.94 o
  -1  10   2        3.18        3.11      0.77 o
   0  10   2       80.33       86.13      6.85 o
   1  10   2       31.02       31.18      2.98 o
   2  10   2       58.90       64.41      2.38 o
   3  10   2       54.85       54.49      2.38 o
   4  10   2        8.86        7.78      1.21 o
  -1  11   2        3.39        4.04      0.83 o
   0  11   2       85.33       88.90      3.87 o
  -1 -11   3       19.49       22.36      1.13 o
   0 -11   3        7.06        7.60      0.83 o
   1 -11   3       16.76       18.50      1.30 o
  -4 -10   3       19.14       21.33      1.64 o
  -3 -10   3        4.07        4.99      1.46 o
  -2 -10   3        9.98        9.73      0.72 o
  -1 -10   3        5.04        5.47      0.57 o
   0 -10   3       12.28       14.64      0.89 o
   1 -10   3       26.97       28.63      1.49 o
   2 -10   3       15.26       14.26      1.46 o
   3 -10   3       20.71       23.80      1.94 o
   4 -10   3        9.33       12.19      1.47 o
  -5  -9   3        0.00        0.40      0.74 o
  -4  -9   3        0.92        0.61      0.89 o
  -3  -9   3        7.71        8.77      0.73 o
  -2  -9   3       18.64       17.76      1.04 o
  -1  -9   3        6.26        5.94      0.58 o
   0  -9   3       62.44       63.59      1.79 o
   1  -9   3       68.68       73.45      1.94 o
   2  -9   3       25.31       22.79      1.30 o
   3  -9   3        0.37        0.07      0.98 o
   4  -9   3       15.47       13.12      4.32 o
   5  -9   3       19.64       20.85      2.09 o
   6  -9   3        6.96        7.22      0.86 o
  -7  -8   3        2.62        3.35      1.37 o
  -6  -8   3       49.03       54.54      2.98 o
  -5  -8   3        7.70        6.46      0.69 o
  -4  -8   3        3.88        4.83      0.95 o
  -3  -8   3       18.19       19.25      1.04 o
  -2  -8   3        0.81        1.36      0.80 o
  -1  -8   3       79.24       82.93      3.87 o
   0  -8   3      131.08      125.44      2.98 o
   1  -8   3        0.34        1.19      0.64 o
   2  -8   3        0.00        1.34      1.15 o
   3  -8   3       57.20       54.67      2.23 o
   4  -8   3        4.27        5.38      0.70 o
   5  -8   3       10.92        6.78      1.03 o
   6  -8   3       45.42       43.59      4.32 o
   7  -8   3       13.91       11.14      0.97 o
  -7  -7   3       34.32       34.92      6.55 o
  -6  -7   3        2.15        2.17      0.80 o
  -5  -7   3       73.65       67.41      2.23 o
  -4  -7   3      234.26      239.23      4.17 o
  -3  -7   3      951.90      955.44     13.26 o
  -2  -7   3       12.30       11.93      0.61 o
  -1  -7   3       82.57       76.66      2.83 o
   0  -7   3      107.26      102.65      2.23 o
   1  -7   3        8.14        7.34      0.55 o
   2  -7   3       29.52       20.84      0.69 o
   3  -7   3       23.37       21.26      0.74 o
   4  -7   3      116.81      105.78      1.94 o
   5  -7   3       11.63       11.37      1.03 o
   6  -7   3       42.72       39.16      1.64 o
   7  -7   3        9.36        7.12      0.74 o
   8  -7   3       17.90       17.55      1.12 o
  -8  -6   3        7.29        7.81      1.16 o
  -7  -6   3        1.63        2.19      0.67 o
  -6  -6   3       73.57       75.54      2.38 o
  -5  -6   3       90.62       95.56      1.64 o
  -4  -6   3       28.36       24.91      0.82 o
  -3  -6   3        8.78       11.37      0.61 o
  -2  -6   3       53.89       49.86      0.97 o
  -1  -6   3       68.38       68.33      1.79 o
   0  -6   3       41.68       46.95      1.64 o
   1  -6   3      507.93      455.82      5.96 o
   2  -6   3        2.58        2.07      0.22 o
   3  -6   3      154.15      136.90      2.53 o
   4  -6   3       73.85       79.98      1.79 o
   5  -6   3        1.66        1.31      0.24 o
   6  -6   3        6.71        5.50      0.58 o
   7  -6   3        9.18        9.88      0.82 o
   8  -6   3       18.85       18.26      1.94 o
  -9  -5   3        3.04        3.56      1.49 o
  -8  -5   3       10.77        8.94      1.16 o
  -7  -5   3       15.14       10.67      0.86 o
  -6  -5   3      108.92      102.92      2.83 o
  -5  -5   3      174.32      155.52      2.23 o
  -4  -5   3        1.11        0.57      0.33 o
  -3  -5   3       81.81       76.61      1.37 o
  -2  -5   3      139.89      136.20      2.38 o
  -1  -5   3      257.01      257.85      3.58 o
   0  -5   3       76.42       69.34      2.09 o
   1  -5   3       49.44       46.42      0.91 o
   2  -5   3        2.88        2.55      0.21 o
   3  -5   3       13.66       13.73      0.48 o
   4  -5   3       21.97       19.69      0.55 o
   5  -5   3        0.92        1.04      0.18 o
   6  -5   3       10.41       10.37      0.74 o
   7  -5   3        0.90        0.57      0.31 o
   8  -5   3        4.37        3.56      1.12 o
   9  -5   3       10.29        8.89      0.74 o
  -9  -4   3       44.14       50.04      2.68 o
  -7  -4   3        0.81        0.82      0.60 o
  -6  -4   3        5.52        7.05      0.85 o
  -5  -4   3      400.68      372.26      5.81 o
  -4  -4   3       80.77       87.78      1.64 o
  -3  -4   3       75.46       73.32      1.28 o
  -2  -4   3       46.63       44.35      0.89 o
  -1  -4   3      606.88      602.70      6.11 o
   0  -4   3     1002.54     1068.36     10.13 o
   1  -4   3       76.56       94.14      1.49 o
   2  -4   3      244.50      193.65      2.09 o
   3  -4   3        3.83        3.17      0.19 o
   4  -4   3       46.94       48.22      0.85 o
   5  -4   3       91.32       96.05      3.28 o
   6  -4   3      463.03      471.17      7.75 o
   7  -4   3       75.54       80.96      2.98 o
   8  -4   3      116.75      110.78      4.02 o
   9  -4   3        8.43        6.67      1.46 o
  -9  -3   3        1.14        1.12      0.42 o
  -8  -3   3       66.31       59.88      2.09 o
  -7  -3   3       53.25       52.11      2.83 o
  -6  -3   3       21.51       20.27      0.55 o
  -5  -3   3       55.27       46.10      0.79 o
  -4  -3   3        3.29        4.45      0.33 o
  -3  -3   3      488.89      557.71      5.36 o
  -2  -3   3       45.97       47.36      0.80 o
  -1  -3   3      450.72      459.85      5.36 o
   0  -3   3       12.46        9.19      0.33 o
   1  -3   3        2.48        3.17      0.21 o
   2  -3   3      170.04      168.92      1.94 o
   3  -3   3      242.42      271.26      3.87 o
   4  -3   3      125.56      119.10      1.94 o
   5  -3   3      518.34      499.77      8.04 o
   6  -3   3       10.91        9.38      0.52 o
   7  -3   3       14.87       12.75      0.61 o
   8  -3   3       27.10       25.20      1.21 o
   9  -3   3        1.46        1.59      0.48 o
 -10  -2   3        0.60        1.55      0.49 o
  -9  -2   3        7.10        8.54      0.82 o
  -8  -2   3       86.55       92.22      2.23 o
  -7  -2   3      345.69      358.25      5.66 o
  -6  -2   3       58.87       56.32      1.10 o
  -5  -2   3      298.47      288.84      3.43 o
  -4  -2   3      322.34      326.97      3.43 o
  -3  -2   3       22.47       21.06      0.61 o
  -2  -2   3      853.04      848.04      7.60 o
  -1  -2   3       15.67       17.01      0.40 o
   0  -2   3      886.95      887.96      8.94 o
   1  -2   3      605.96      627.73      5.96 o
   2  -2   3       31.74       36.09      0.69 o
   3  -2   3       13.90       12.60      0.43 o
   4  -2   3        1.95        2.28      0.28 o
   5  -2   3        6.63        6.78      0.54 o
   6  -2   3        0.05        0.10      0.22 o
   7  -2   3       57.86       62.28      1.49 o
   8  -2   3      136.82      138.25      3.28 o
   9  -2   3       24.02       23.31      1.47 o
  10  -2   3       20.10       23.34      3.72 o
 -10  -1   3        2.39        4.42      0.64 o
  -9  -1   3        3.80        3.11      0.82 o
  -8  -1   3        0.02        0.77      0.36 o
  -7  -1   3        6.38        5.42      0.74 o
  -6  -1   3       98.80       96.66      1.79 o
  -5  -1   3       25.49       22.78      0.86 o
  -4  -1   3      212.49      207.65      2.53 o
  -3  -1   3      371.23      379.70      3.58 o
  -2  -1   3       47.07       57.45      0.79 o
  -1  -1   3     1277.93     1412.01     13.85 o
   0  -1   3       12.25       19.87      0.60 o
   1  -1   3    14651.28    14771.10    140.02 o
   2  -1   3       31.78       31.33      0.70 o
   3  -1   3       95.10      128.78      1.64 o
   4  -1   3       63.91       78.41      1.31 o
   5  -1   3       64.04       66.24      1.49 o
   6  -1   3      126.35      133.17      1.94 o
   7  -1   3        4.25        3.56      0.36 o
   8  -1   3       21.98       20.78      0.80 o
   9  -1   3        3.63        3.38      0.72 o
  10  -1   3        7.04        4.63      2.53 o
 -10   0   3        3.09        3.60      0.67 o
  -9   0   3       19.97       19.31      1.79 o
  -8   0   3       61.50       63.53      2.53 o
  -7   0   3        0.72        1.19      0.34 o
  -6   0   3      467.13      468.93      6.70 o
  -5   0   3      168.34      168.92      2.53 o
  -4   0   3     1093.43     1143.29     11.77 o
  -3   0   3      441.49      506.77      4.77 o
  -2   0   3     1640.57     1745.84     14.90 o
  -1   0   3      112.81      115.65      2.23 o
   0   0   3      551.72      580.65      6.41 o
   1   0   3      643.95      636.52      6.70 o
   2   0   3        8.16       11.16      0.48 o
   3   0   3      202.11      202.14      2.53 o
   4   0   3     1157.72     1183.51     11.02 o
   5   0   3        7.07        4.95      0.24 o
   6   0   3       20.13       25.09      0.76 o
   7   0   3       65.68       64.19      1.40 o
   8   0   3       37.67       33.01      1.94 o
   9   0   3      277.38      289.43      6.85 o
  10   0   3       22.46       15.76      2.98 o
 -10   1   3       59.61       58.81      2.38 o
  -9   1   3        0.49        1.10      1.00 o
  -8   1   3       79.53       76.30      2.09 o
  -7   1   3       14.98       16.77      0.82 o
  -6   1   3       51.34       57.41      1.49 o
  -5   1   3      159.57      188.88      2.83 o
  -4   1   3      895.28     1010.56     10.73 o
  -3   1   3     1360.87     1454.17     13.26 o
  -2   1   3       74.97       86.06      1.28 o
  -1   1   3     1490.57     1457.60     14.45 o
   0   1   3        6.85        9.24      0.33 o
   1   1   3        6.34        3.59      0.16 o
   2   1   3      353.41      380.00      4.02 o
   3   1   3       29.52       42.07      0.79 o
   4   1   3       16.70       17.29      0.40 o
   5   1   3      163.69      178.90      1.94 o
   6   1   3       23.75       21.14      0.46 o
   7   1   3      117.02      116.00      1.94 o
   8   1   3        8.11        5.56      0.73 o
   9   1   3        0.12        0.92      0.63 o
 -10   2   3       12.81       10.93      1.79 o
  -9   2   3       11.32       10.52      0.95 o
  -8   2   3       14.81       10.26      0.86 o
  -7   2   3       41.86       46.36      1.37 o
  -6   2   3        0.63        0.36      0.24 o
  -5   2   3        3.54        5.51      0.39 o
  -4   2   3       93.06      104.60      1.79 o
  -3   2   3       59.87       53.92      1.18 o
  -2   2   3       18.51       30.24      0.83 o
  -1   2   3       36.52       32.15      1.13 o
   0   2   3     4609.69     4646.13     44.69 o
   1   2   3      306.67      303.29      3.43 o
   2   2   3      359.39      379.41      3.43 o
   3   2   3        0.74        0.66      0.10 o
   4   2   3       68.73       72.20      1.03 o
   5   2   3       57.23       49.41      1.94 o
   6   2   3       58.16       60.17      1.64 o
   7   2   3       89.11       90.46      3.87 o
   8   2   3      109.52      109.99      3.87 o
   9   2   3        2.22        1.64      0.60 o
  -9   3   3        0.89        0.51      0.39 o
  -8   3   3       36.53       37.27      1.79 o
  -7   3   3       55.72       55.09      1.94 o
  -6   3   3      102.04      104.14      1.79 o
  -5   3   3       31.65       34.86      1.36 o
  -4   3   3       53.97       49.52      0.97 o
  -3   3   3       51.19       45.08      1.18 o
  -2   3   3        0.01        0.03      0.12 o
  -1   3   3       88.65       88.90      1.30 o
   0   3   3     1434.31     1546.23     14.90 o
   1   3   3      748.81      858.32      9.68 o
   2   3   3      248.59      282.43      3.28 o
   3   3   3      246.41      230.89      2.68 o
   4   3   3       98.83       95.90      2.38 o
   5   3   3       74.94       75.20      2.23 o
   6   3   3       39.83       35.86      1.39 o
   7   3   3      307.05      322.21      5.81 o
   8   3   3      191.23      181.73      6.85 o
   9   3   3       25.72       23.30      3.87 o
  -9   4   3       11.76       11.31      1.37 o
  -8   4   3        8.03        7.52      0.67 o
  -7   4   3        9.36        8.40      0.80 o
  -6   4   3       76.35       78.55      2.23 o
  -5   4   3       12.49        8.39      0.49 o
  -4   4   3      150.92      147.61      2.68 o
  -3   4   3        0.81        0.52      0.12 o
  -2   4   3      216.94      227.61      5.51 o
  -1   4   3      787.02      854.00     11.47 o
   0   4   3       52.76       45.09      1.64 o
   1   4   3      469.55      486.36      5.06 o
   2   4   3      158.26      152.39      1.94 o
   3   4   3       40.23       42.11      0.72 o
   4   4   3      439.54      435.42      8.94 o
   5   4   3      226.03      221.36      4.47 o
   6   4   3       33.20       36.14      1.31 o
   7   4   3       46.98       44.91      2.23 o
   8   4   3        0.19        0.28      0.60 o
   9   4   3        2.93        1.13      0.97 o
  -9   5   3        0.00        0.24      0.36 o
  -8   5   3        0.01        0.69      0.52 o
  -7   5   3        2.73        2.44      0.36 o
  -6   5   3      150.20      148.01      3.72 o
  -5   5   3       18.62       18.16      0.80 o
  -4   5   3      243.22      228.36      4.02 o
  -3   5   3       60.28       52.15      1.18 o
  -2   5   3       87.35       86.87      1.94 o
  -1   5   3       99.46       93.92      2.09 o
   0   5   3        0.50        0.24      0.54 o
   1   5   3        0.05        0.40      0.21 o
   2   5   3      344.91      321.76      4.02 o
   3   5   3      170.19      159.09      2.09 o
   4   5   3      226.85      204.08      3.43 o
   5   5   3      192.30      180.10      4.62 o
   6   5   3        0.33        0.61      0.30 o
   7   5   3       17.60       14.93      4.32 o
   8   5   3       50.66       52.06      2.53 o
  -8   6   3        4.25        2.31      0.61 o
  -7   6   3        4.47        4.87      0.67 o
  -6   6   3        3.85        3.62      0.43 o
  -5   6   3       56.86       53.36      1.79 o
  -4   6   3      167.18      163.41      3.58 o
  -3   6   3        3.43        3.50      0.19 o
  -2   6   3      557.83      553.39      7.60 o
  -1   6   3      412.22      403.24      8.49 o
   0   6   3        0.22        1.30      0.39 o
   1   6   3        0.08        0.72      0.19 o
   2   6   3      563.66      524.35      7.15 o
   3   6   3      268.57      246.98      2.98 o
   4   6   3       47.32       39.34      1.03 o
   5   6   3       25.54       26.71      0.91 o
   6   6   3       10.66        9.65      1.16 o
   7   6   3       14.13       14.51      2.38 o
   8   6   3        7.17        6.27      0.92 o
  -8   7   3        3.26        4.26      0.95 o
  -7   7   3        0.10        0.01      0.74 o
  -6   7   3        2.45        2.28      0.49 o
  -5   7   3       83.05       84.70      1.79 o
  -4   7   3      278.87      278.56      5.06 o
  -3   7   3       21.42       20.41      1.15 o
  -2   7   3      185.99      206.31      4.32 o
  -1   7   3        0.32        1.34      0.46 o
   0   7   3        8.61        3.65      0.54 o
   1   7   3       17.94       21.72      0.98 o
   2   7   3        3.67        4.57      0.48 o
   3   7   3       76.65       66.44      1.79 o
   4   7   3        8.45        6.64      0.82 o
   5   7   3        7.92        8.61      0.79 o
   6   7   3        4.44        5.56      0.98 o
   7   7   3        0.44        1.73      1.34 o
  -6   8   3       12.39       12.90      0.86 o
  -5   8   3       26.09       28.68      1.21 o
  -4   8   3       11.73       13.70      0.80 o
  -3   8   3        9.65        7.48      1.04 o
  -2   8   3       46.59       45.54      1.64 o
  -1   8   3        0.50        0.67      0.37 o
   0   8   3       21.21       17.96      1.39 o
   1   8   3       74.44       76.12      4.47 o
   2   8   3        4.31        2.49      0.72 o
   3   8   3       11.78       10.07      0.86 o
   4   8   3        5.03        4.35      0.95 o
   5   8   3        8.64        5.02      0.86 o
   6   8   3       78.00       88.36      3.87 o
  -6   9   3       29.10       32.65      1.94 o
  -5   9   3       48.27       49.07      1.64 o
  -4   9   3        3.04        3.26      0.49 o
  -3   9   3        4.00        6.20      0.67 o
  -2   9   3        7.41        5.15      1.12 o
  -1   9   3       39.74       38.13      1.64 o
   0   9   3        0.00        1.01      0.54 o
   1   9   3        1.11        1.15      0.63 o
   2   9   3        8.56        7.22      1.12 o
   3   9   3       40.62       41.49      1.94 o
   4   9   3       11.36       10.84      1.12 o
   5   9   3       55.17       62.18      3.13 o
  -4  10   3       68.92       74.66      2.23 o
  -3  10   3       14.36       17.89      1.01 o
  -2  10   3        5.96        5.97      0.95 o
  -1  10   3       23.49       26.62      1.47 o
   0  10   3      101.63      110.34      8.49 o
   1  10   3       98.18      107.48      3.28 o
   2  10   3        4.31        4.53      0.86 o
   3  10   3        2.57        1.37      0.49 o
  -4 -10   4        4.50        5.85      1.16 o
  -3 -10   4        0.00        0.48      0.45 o
  -2 -10   4       89.60       99.07      2.53 o
  -1 -10   4        6.58        6.93      0.64 o
   0 -10   4        5.45        5.71      1.04 o
   1 -10   4       35.52       37.03      1.79 o
   2 -10   4       10.01       11.02      0.95 o
   3 -10   4       49.40       58.51      3.13 o
   4 -10   4       66.64       79.29      3.87 o
  -5  -9   4        5.15        7.67      1.06 o
  -4  -9   4       26.97       25.87      2.23 o
  -3  -9   4       37.42       38.12      3.13 o
  -2  -9   4       17.94       18.10      1.12 o
  -1  -9   4        2.17        1.73      0.39 o
   0  -9   4       57.36       57.29      1.64 o
   1  -9   4        8.00        9.76      0.69 o
   2  -9   4        5.73        3.74      0.55 o
   3  -9   4       66.48       74.50      2.38 o
   4  -9   4        3.18        1.80      1.37 o
   5  -9   4       15.75       13.29      1.21 o
  -6  -8   4        0.08        0.28      1.28 o
  -5  -8   4        0.10        0.58      0.76 o
  -4  -8   4        0.10        0.42      0.42 o
  -3  -8   4       14.75       14.69      1.21 o
  -2  -8   4        5.57        5.17      0.58 o
  -1  -8   4      358.24      352.59      6.26 o
   0  -8   4        6.56        5.01      0.51 o
   1  -8   4       31.15       30.14      0.95 o
   2  -8   4       41.10       35.78      1.03 o
   3  -8   4        9.39        6.52      0.55 o
   4  -8   4        0.01        0.39      0.45 o
   5  -8   4        0.15        0.37      0.48 o
   6  -8   4       42.89       44.08      2.83 o
  -7  -7   4        0.42        0.36      1.27 o
  -6  -7   4       55.06       49.40      4.62 o
  -5  -7   4       76.86       83.43      2.53 o
  -4  -7   4      143.04      141.20      2.68 o
  -3  -7   4       30.01       36.20      1.13 o
  -2  -7   4        3.09        3.05      0.25 o
  -1  -7   4      153.56      145.18      4.02 o
   0  -7   4      141.10      123.27      2.98 o
   1  -7   4        2.94        1.74      0.16 o
   2  -7   4      205.97      170.71      4.02 o
   3  -7   4        7.90        8.51      0.43 o
   4  -7   4       53.51       49.49      1.94 o
   5  -7   4        2.01        1.65      0.46 o
   6  -7   4       15.31       13.79      1.21 o
   7  -7   4        3.22        3.10      1.46 o
  -8  -6   4        3.83        5.74      0.98 o
  -7  -6   4       88.46      103.16      3.87 o
  -6  -6   4       52.78       58.27      1.94 o
  -5  -6   4       24.96       21.02      0.80 o
  -4  -6   4      254.45      239.23      5.51 o
  -3  -6   4        0.05        0.18      0.28 o
  -2  -6   4       41.46       41.02      0.77 o
  -1  -6   4        1.42        0.27      0.12 o
   0  -6   4       22.49       25.93      0.91 o
   1  -6   4       70.90       82.12      2.23 o
   2  -6   4        0.43        1.47      0.28 o
   3  -6   4      138.30      141.22      2.98 o
   4  -6   4       63.19       65.69      1.79 o
   5  -6   4       49.89       50.92      1.94 o
   6  -6   4        7.45        7.14      0.66 o
   7  -6   4       19.29       19.22      1.39 o
   8  -6   4        1.61        0.66      0.43 o
  -9  -5   4        0.44        0.40      0.83 o
  -8  -5   4       18.76       17.49      1.21 o
  -7  -5   4       27.54       25.41      2.09 o
  -6  -5   4      178.33      159.24      4.32 o
  -5  -5   4       82.27       77.10      1.47 o
  -4  -5   4       99.22       90.30      1.94 o
  -3  -5   4       49.79       42.29      0.95 o
  -2  -5   4       72.45       72.84      0.97 o
  -1  -5   4      171.37      158.05      2.83 o
   0  -5   4        2.05        1.77      0.21 o
   1  -5   4       19.48       16.98      0.57 o
   2  -5   4        1.89        2.41      0.19 o
   3  -5   4       11.37       11.56      0.39 o
   4  -5   4        7.11        5.81      0.27 o
   5  -5   4       54.27       57.16      2.09 o
   6  -5   4       57.70       56.08      1.94 o
   7  -5   4       65.43       73.74      2.23 o
   8  -5   4       29.33       29.69      3.28 o
  -9  -4   4       93.40      106.11      4.32 o
  -8  -4   4        9.19       10.62      0.95 o
  -7  -4   4      264.16      271.86      9.09 o
  -6  -4   4       32.22       28.82      1.13 o
  -5  -4   4       40.20       41.72      0.89 o
  -4  -4   4       34.15       39.47      0.97 o
  -3  -4   4       33.50       28.82      0.92 o
  -2  -4   4      171.36      174.29      1.94 o
  -1  -4   4       21.17       16.88      0.55 o
   0  -4   4      666.27      732.75      7.45 o
   1  -4   4       10.10       14.42      0.48 o
   2  -4   4      280.89      302.69      3.13 o
   3  -4   4        6.30        5.88      0.24 o
   4  -4   4      336.63      332.48      6.41 o
   5  -4   4       11.02        9.44      0.86 o
   6  -4   4      127.36      128.55      3.87 o
   7  -4   4       19.48       18.50      1.01 o
   8  -4   4        1.32        1.74      0.43 o
   9  -4   4        0.97        1.39      0.34 o
  -9  -3   4        7.78        7.14      0.69 o
  -8  -3   4       17.25       16.30      1.12 o
  -7  -3   4        1.21        0.80      0.52 o
  -6  -3   4       54.32       55.25      2.09 o
  -5  -3   4      115.75      119.50      1.79 o
  -4  -3   4        0.20        0.49      0.09 o
  -3  -3   4       66.86       71.64      0.92 o
  -2  -3   4      256.26      304.93      3.72 o
  -1  -3   4      189.61      204.67      2.38 o
   0  -3   4      498.42      543.12      6.26 o
   1  -3   4      310.16      347.68      3.43 o
   2  -3   4       69.08       66.66      1.00 o
   3  -3   4       56.94       54.10      1.12 o
   4  -3   4       24.17       24.65      0.91 o
   5  -3   4      168.64      170.71      3.43 o
   6  -3   4        3.49        2.87      0.45 o
   7  -3   4        0.16        0.51      0.25 o
   8  -3   4        0.00        0.27      0.24 o
   9  -3   4       17.96       15.98      1.27 o
 -10  -2   4        1.01        1.68      0.52 o
  -9  -2   4       13.38       13.26      1.19 o
  -8  -2   4        0.60        0.66      0.51 o
  -7  -2   4       36.38       34.99      1.28 o
  -6  -2   4      412.22      408.16      4.77 o
  -5  -2   4      340.92      326.08      3.87 o
  -4  -2   4        0.33        0.43      0.13 o
  -3  -2   4      101.43       95.43      1.18 o
  -2  -2   4      402.13      394.60      3.87 o
  -1  -2   4        0.32        0.21      0.13 o
   0  -2   4      257.50      252.19      2.83 o
   1  -2   4       79.66       72.05      1.43 o
   2  -2   4       22.61       16.98      0.39 o
   3  -2   4       91.98       90.76      1.33 o
   4  -2   4       80.82       91.75      2.98 o
   5  -2   4       11.97       11.72      0.80 o
   6  -2   4        1.31        1.16      0.31 o
   7  -2   4        6.49        6.29      0.51 o
   8  -2   4       16.84       18.46      1.27 o
   9  -2   4       19.49       22.70      3.43 o
 -10  -1   4        3.12        1.73      0.83 o
  -9  -1   4        0.00        0.52      0.82 o
  -8  -1   4        7.65        8.46      0.89 o
  -7  -1   4       80.59       76.00      1.94 o
  -6  -1   4      125.82      121.37      2.53 o
  -5  -1   4       18.74       19.01      0.61 o
  -4  -1   4       10.45       14.94      0.48 o
  -3  -1   4     1233.05     1336.34     12.51 o
  -2  -1   4      256.86      264.11      2.98 o
  -1  -1   4       28.67       23.98      0.63 o
   0  -1   4       25.07       24.65      0.67 o
   1  -1   4     2482.57     2358.07     25.32 o
   2  -1   4      128.32      142.15      2.38 o
   3  -1   4     2103.97     2282.10     28.30 o
   4  -1   4      312.66      341.12      4.92 o
   5  -1   4       31.95       41.61      1.03 o
   6  -1   4        0.00        0.24      0.19 o
   7  -1   4        0.83        0.77      0.28 o
   8  -1   4        0.90        1.80      0.42 o
   9  -1   4       13.42       11.01      1.03 o
 -10   0   4       23.71       21.41      1.94 o
  -9   0   4       16.97       15.94      0.89 o
  -8   0   4        1.35        7.75      1.42 o
  -7   0   4        1.71        2.09      0.40 o
  -6   0   4     1064.10     1063.74     14.90 o
  -5   0   4      125.28      136.52      2.53 o
  -4   0   4     2058.96     2194.21     23.83 o
  -3   0   4      505.93      567.55      5.36 o
  -2   0   4     1384.11     1446.13     14.90 o
  -1   0   4       57.00       52.09      1.43 o
   0   0   4       19.89       17.73      0.63 o
   1   0   4      360.16      355.27      3.87 o
   2   0   4      411.08      451.80      4.17 o
   3   0   4       42.90       46.36      0.94 o
   4   0   4      188.68      164.90      2.83 o
   5   0   4       38.64       43.53      0.79 o
   6   0   4       34.03       35.26      0.82 o
   7   0   4       14.67       11.65      0.54 o
   8   0   4        1.73        4.80      0.95 o
   9   0   4       15.07       12.41      3.43 o
 -10   1   4        3.86        2.10      0.49 o
  -9   1   4        9.02        4.89      1.03 o
  -8   1   4       43.90       50.04      2.68 o
  -7   1   4       31.41       27.10      1.21 o
  -6   1   4      261.85      256.96      4.92 o
  -5   1   4      110.33      108.22      1.94 o
  -4   1   4       90.03       89.85      1.79 o
  -3   1   4     1511.67     1656.46     16.39 o
  -2   1   4     1505.48     1647.52     16.39 o
  -1   1   4        0.18        1.31      0.21 o
   0   1   4      110.79       98.84      1.49 o
   1   1   4        0.47        1.06      0.15 o
   2   1   4      539.29      550.71      5.21 o
   3   1   4       29.81       23.66      0.46 o
   4   1   4       80.17       81.74      1.49 o
   5   1   4      218.39      234.32      3.43 o
   6   1   4       27.45       26.62      0.55 o
   7   1   4        1.70        1.49      0.85 o
   8   1   4        0.30        0.25      1.00 o
   9   1   4       77.66       73.65      5.21 o
 -10   2   4        0.10        1.46      1.28 o
  -9   2   4       31.11       37.85      1.79 o
  -8   2   4       69.28       70.91      2.38 o
  -7   2   4        1.79        1.39      0.31 o
  -6   2   4        8.98        8.03      0.54 o
  -5   2   4      121.24      125.92      2.83 o
  -4   2   4       39.21       40.26      0.97 o
  -3   2   4       50.79       46.67      1.24 o
  -2   2   4     1237.51     1296.12     20.85 o
  -1   2   4      617.17      667.95      8.49 o
   0   2   4     2541.36     2709.62     25.32 o
   1   2   4      653.92      720.08      6.85 o
   2   2   4       56.22       64.81      1.13 o
   3   2   4       98.75      100.25      1.49 o
   4   2   4       85.90       86.26      1.40 o
   5   2   4      163.49      164.45      2.38 o
   6   2   4      164.49      166.09      3.72 o
   7   2   4        2.19        1.64      0.36 o
   8   2   4       36.34       38.22      2.23 o
   9   2   4        2.57        2.09      1.47 o
  -9   3   4       12.74       17.70      1.21 o
  -8   3   4        0.00        0.43      0.52 o
  -7   3   4      313.82      301.05      8.34 o
  -6   3   4       94.94       86.73      1.94 o
  -5   3   4       43.60       42.36      1.79 o
  -4   3   4       12.45       11.62      0.57 o
  -3   3   4       36.47       36.99      1.49 o
  -2   3   4      196.49      186.05      2.98 o
  -1   3   4      100.71       93.41      1.42 o
   0   3   4      637.44      698.78      6.70 o
   1   3   4       52.82       51.09      0.80 o
   2   3   4       23.90       23.63      0.49 o
   3   3   4       25.94       25.82      0.82 o
   4   3   4        5.05        4.86      0.36 o
   5   3   4      390.16      379.56      6.55 o
   6   3   4      234.38      232.68      5.51 o
   7   3   4       88.65       92.09      3.13 o
   8   3   4       19.45       21.61      1.64 o
   9   3   4        4.39        6.46      2.53 o
  -9   4   4        2.32        3.62      0.95 o
  -8   4   4       46.60       44.55      2.09 o
  -7   4   4       10.36        7.48      1.19 o
  -6   4   4       48.44       44.39      1.64 o
  -5   4   4      174.81      165.94      5.51 o
  -4   4   4      452.13      439.59      6.11 o
  -3   4   4       10.19        8.64      0.34 o
  -2   4   4       48.26       39.45      0.94 o
  -1   4   4       90.24       95.08      1.64 o
   0   4   4       16.20       16.85      0.58 o
   1   4   4      633.34      594.06      5.81 o
   2   4   4        2.83        2.65      0.31 o
   3   4   4        5.16        5.45      0.43 o
   4   4   4      383.51      360.79      5.36 o
   5   4   4       15.01       15.70      1.79 o
   6   4   4        0.35        0.33      0.63 o
   7   4   4        6.04        6.02      0.63 o
   8   4   4        0.01        0.95      0.42 o
   9   4   4        3.99        3.04      1.94 o
  -9   5   4        1.85        2.70      0.86 o
  -8   5   4       11.05        9.50      0.73 o
  -7   5   4        0.05        0.58      0.33 o
  -6   5   4       26.45       29.70      1.64 o
  -5   5   4        8.82        5.44      0.48 o
  -4   5   4      235.27      231.64      4.17 o
  -3   5   4      377.71      356.62      4.47 o
  -2   5   4      138.22      130.37      2.53 o
  -1   5   4      361.31      355.57      6.41 o
   0   5   4       41.83       42.41      2.53 o
   1   5   4      192.55      183.37      3.72 o
   2   5   4        0.53        0.76      0.22 o
   3   5   4        0.04        0.16      0.09 o
   4   5   4      228.78      231.64      3.58 o
   5   5   4        8.05        6.27      0.51 o
   6   5   4        8.27        7.06      0.63 o
   7   5   4       22.81       20.29      5.51 o
   8   5   4        6.83        6.84      1.64 o
  -8   6   4        4.07        3.32      0.66 o
  -7   6   4       13.05       13.50      0.80 o
  -6   6   4       17.87       20.39      0.94 o
  -5   6   4       36.60       34.31      1.12 o
  -4   6   4       50.67       49.87      2.38 o
  -3   6   4     1138.60     1105.30     13.56 o
  -2   6   4       21.34       20.77      0.91 o
  -1   6   4      339.56      309.84      4.32 o
   0   6   4       35.86       37.84      1.16 o
   1   6   4       14.39       10.00      0.52 o
   2   6   4      179.96      185.16      2.83 o
   3   6   4       80.99       91.34      1.64 o
   4   6   4        0.18        0.86      0.27 o
   5   6   4      113.33      107.82      2.38 o
   6   6   4        2.36        2.41      0.67 o
   7   6   4        4.35        3.22      1.37 o
   8   6   4        2.57        3.95      0.80 o
  -7   7   4        6.66        8.01      1.19 o
  -6   7   4       36.31       33.89      1.43 o
  -5   7   4       63.29       66.53      1.64 o
  -4   7   4      223.23      227.17      4.62 o
  -3   7   4       25.97       27.66      1.34 o
  -2   7   4       26.05       20.60      0.98 o
  -1   7   4       17.37       16.34      1.19 o
   0   7   4        4.29        8.12      0.55 o
   1   7   4      184.99      150.45      2.53 o
   2   7   4       64.35       52.66      1.64 o
   3   7   4       31.36       28.18      1.64 o
   4   7   4       10.93       13.09      0.72 o
   5   7   4      132.53      137.49     12.66 o
   6   7   4        3.88        3.74      0.77 o
   7   7   4        0.60        0.63      1.16 o
  -6   8   4        2.86        2.85      0.57 o
  -5   8   4        1.20        0.61      0.45 o
  -4   8   4       34.21       32.92      1.28 o
  -3   8   4        3.59        4.62      0.82 o
  -2   8   4      101.91       88.16      5.21 o
  -1   8   4       29.88       29.18      1.43 o
   0   8   4        5.82        5.39      0.54 o
   1   8   4        6.63       10.68      0.63 o
   2   8   4        5.11        4.53      0.46 o
   3   8   4      112.34      125.13      2.68 o
   4   8   4       73.27       77.18      2.68 o
   5   8   4       41.88       47.95      2.68 o
   6   8   4        0.26        1.10      0.91 o
  -5   9   4        3.19        3.07      0.58 o
  -4   9   4       12.33       11.57      0.80 o
  -3   9   4       20.92       21.81      1.21 o
  -2   9   4       27.87       29.90      1.47 o
  -1   9   4        2.06        1.83      0.49 o
   0   9   4        0.79        1.10      0.34 o
   1   9   4      247.67      260.68      5.36 o
   2   9   4       45.12       47.44      2.09 o
   3   9   4        3.79        5.01      1.49 o
   4   9   4       26.95       31.06      2.68 o
   5   9   4        8.86       11.20      1.37 o
  -3  10   4       33.88       33.75      1.64 o
  -2  10   4       63.55       66.76      2.38 o
  -1  10   4      134.13      141.45      3.87 o
   0  10   4       15.99       16.33      1.12 o
   1  10   4       31.03       33.17      3.13 o
   2  10   4       13.81       15.52      1.21 o
   3  10   4        2.91        1.50      1.16 o
  -3 -10   5        4.65        5.01      1.37 o
  -2 -10   5        2.50        3.63      0.61 o
  -1 -10   5        5.16        5.08      0.55 o
   0 -10   5        8.25        8.01      0.66 o
   1 -10   5        2.02        0.82      0.37 o
   2 -10   5        7.88        8.64      1.03 o
   3 -10   5       28.82       37.60      2.38 o
  -5  -9   5       22.91       22.08      1.64 o
  -4  -9   5        3.11        3.19      0.67 o
  -3  -9   5        0.14        1.01      0.55 o
  -2  -9   5      128.71      126.54      3.58 o
  -1  -9   5       46.05       48.43      1.79 o
   0  -9   5        7.65        6.67      0.69 o
   1  -9   5       66.10       73.60      1.94 o
   2  -9   5       11.94       11.92      0.86 o
   3  -9   5        2.08        0.82      0.49 o
   4  -9   5        0.94        1.64      1.22 o
   5  -9   5       17.43       16.94      1.64 o
  -6  -8   5       26.20       27.14      3.58 o
  -5  -8   5        0.12        1.16      0.49 o
  -4  -8   5       55.14       52.17      3.72 o
  -3  -8   5       31.29       26.49      1.94 o
  -2  -8   5      100.13       99.07      3.72 o
  -1  -8   5      213.13      212.42      3.58 o
   0  -8   5        3.28        2.53      0.66 o
   1  -8   5       74.47       76.80      1.94 o
   2  -8   5       22.75       26.04      0.88 o
   3  -8   5        8.88        6.32      0.51 o
   4  -8   5        1.53        1.68      0.48 o
   5  -8   5       16.63       15.80      1.49 o
   6  -8   5       30.94       37.49      1.94 o
  -7  -7   5       10.16        7.24      1.03 o
  -6  -7   5       43.38       37.79      3.72 o
  -5  -7   5      188.17      184.27      4.17 o
  -4  -7   5       10.06       10.67      0.80 o
  -3  -7   5        4.28        2.07      0.45 o
  -2  -7   5       26.92       25.90      0.91 o
  -1  -7   5       39.67       39.73      1.36 o
   0  -7   5      223.22      196.03      3.72 o
   1  -7   5        1.40        1.52      0.36 o
   2  -7   5      344.38      321.31      4.77 o
   3  -7   5        0.01        0.27      0.19 o
   4  -7   5        3.06        2.20      0.46 o
   5  -7   5        4.27        4.19      0.51 o
   6  -7   5        0.10        0.60      0.80 o
   7  -7   5      109.26      114.72      8.04 o
  -8  -6   5       17.28       19.29      1.79 o
  -7  -6   5        0.11        0.45      0.52 o
  -6  -6   5      252.29      248.47      5.96 o
  -5  -6   5       29.81       29.29      0.98 o
  -4  -6   5       12.59       11.53      0.58 o
  -3  -6   5        0.35        0.21      0.24 o
  -2  -6   5       58.81       49.99      1.00 o
  -1  -6   5       10.82        7.66      0.40 o
   0  -6   5       62.13       58.87      1.64 o
   1  -6   5       46.68       40.55      1.07 o
   2  -6   5      166.14      182.78      2.98 o
   3  -6   5       59.99       59.69      1.33 o
   4  -6   5        6.98        6.64      0.57 o
   5  -6   5       12.07       10.92      0.74 o
   6  -6   5        0.16        1.44      0.49 o
   7  -6   5        1.22        1.74      0.39 o
   8  -6   5        6.44        5.50      1.04 o
  -8  -5   5        6.89        5.35      1.21 o
  -7  -5   5        1.65        1.79      0.57 o
  -6  -5   5       12.69       11.75      1.94 o
  -5  -5   5        4.26        5.54      0.40 o
  -4  -5   5      202.29      176.82      3.43 o
  -3  -5   5       11.80       10.20      0.46 o
  -2  -5   5      298.51      295.99      3.43 o
  -1  -5   5       13.92       11.75      0.49 o
   0  -5   5      109.16      114.63      2.23 o
   1  -5   5       39.63       43.66      1.49 o
   2  -5   5       15.57       14.17      0.60 o
   3  -5   5      190.47      182.63      3.13 o
   4  -5   5        0.88        1.24      0.21 o
   5  -5   5      232.54      239.98      4.32 o
   6  -5   5        8.54        7.63      0.67 o
   7  -5   5       53.19       54.25      1.94 o
   8  -5   5        0.08        0.16      0.73 o
  -9  -4   5       15.84       22.88      1.39 o
  -8  -4   5        0.43        0.27      0.42 o
  -7  -4   5        0.56        0.43      0.34 o
  -6  -4   5        2.09        1.31      0.25 o
  -5  -4   5       92.31       96.07      2.53 o
  -4  -4   5        0.19        0.80      0.19 o
  -3  -4   5       43.94       38.36      0.72 o
  -2  -4   5      796.59      881.71      9.68 o
  -1  -4   5      217.77      227.76      2.83 o
   0  -4   5        0.04        1.21      0.39 o
   1  -4   5       23.30       19.78      0.69 o
   2  -4   5        1.26        0.46      0.18 o
   3  -4   5      108.70       96.80      1.49 o
   4  -4   5      142.49      136.46      2.83 o
   5  -4   5      101.52      102.90      2.68 o
   6  -4   5      301.09      312.37      9.83 o
   7  -4   5       39.91       45.25      1.64 o
   8  -4   5       11.67       12.84      0.82 o
   9  -4   5       54.21       58.33      5.66 o
  -9  -3   5       15.12       16.33      1.12 o
  -8  -3   5        0.16        1.62      1.24 o
  -7  -3   5       71.79       69.31      1.94 o
  -6  -3   5      396.23      381.49      5.96 o
  -5  -3   5        7.70        6.52      0.34 o
  -4  -3   5        0.99        0.40      0.21 o
  -3  -3   5       18.43       17.10      0.58 o
  -2  -3   5       74.59       78.32      1.30 o
  -1  -3   5      320.01      305.22      3.72 o
   0  -3   5      399.50      410.54      4.62 o
   1  -3   5        2.21        1.95      0.18 o
   2  -3   5      506.83      507.96     10.13 o
   3  -3   5      951.76      966.32     16.39 o
   4  -3   5        0.32        0.61      0.48 o
   5  -3   5       23.04       20.04      0.98 o
   6  -3   5        0.01        0.83      0.49 o
   7  -3   5        3.47        4.04      0.42 o
   8  -3   5       18.92       19.68      1.19 o
   9  -3   5       38.10       42.68      4.77 o
  -9  -2   5        2.40        2.40      0.48 o
  -8  -2   5        0.01        0.67      0.39 o
  -7  -2   5       11.47       10.17      0.73 o
  -6  -2   5       61.29       63.19      1.94 o
  -5  -2   5      102.05      102.25      1.79 o
  -4  -2   5       61.47       56.78      1.10 o
  -3  -2   5      166.04      161.33      2.09 o
  -2  -2   5        2.16        2.58      0.22 o
  -1  -2   5        3.89        2.92      0.21 o
   0  -2   5      783.10      817.21      8.49 o
   1  -2   5      112.87      117.37      1.49 o
   2  -2   5     2257.67     2378.93     25.32 o
   3  -2   5       21.78       19.32      0.67 o
   4  -2   5       37.84       40.06      1.36 o
   5  -2   5       18.97       22.90      0.98 o
   6  -2   5       35.90       35.66      2.38 o
   7  -2   5        2.30        1.43      0.30 o
   8  -2   5        9.79        7.39      0.67 o
   9  -2   5       29.45       29.36      2.68 o
 -10  -1   5       14.71       13.30      1.12 o
  -9  -1   5        0.86        1.73      0.43 o
  -8  -1   5        0.17        0.91      0.43 o
  -7  -1   5      136.87      140.92      2.98 o
  -6  -1   5       58.41       56.72      1.64 o
  -5  -1   5        2.82        1.64      0.64 o
  -4  -1   5       47.92       46.24      0.89 o
  -3  -1   5      143.06      152.09      2.09 o
  -2  -1   5      272.24      312.08      3.28 o
  -1  -1   5      100.19      100.45      1.79 o
   0  -1   5      128.67      147.28      1.94 o
   1  -1   5        1.46        0.92      0.19 o
   2  -1   5      223.72      240.13      2.68 o
   3  -1   5      122.72      107.06      1.64 o
   4  -1   5        1.78        1.36      0.33 o
   5  -1   5        3.59        2.00      0.34 o
   6  -1   5       33.26       29.32      1.01 o
   7  -1   5        0.01        0.48      0.34 o
   8  -1   5      127.56      123.19      4.62 o
   9  -1   5       55.45       58.44      5.36 o
 -10   0   5       17.83       19.62      1.79 o
  -9   0   5       12.57       14.94      1.27 o
  -8   0   5       19.34       17.50      0.97 o
  -7   0   5       45.65       40.43      1.43 o
  -6   0   5      162.70      178.90      3.28 o
  -5   0   5      350.33      375.83      5.36 o
  -4   0   5      349.03      392.66      4.47 o
  -3   0   5      180.80      209.89      2.68 o
  -2   0   5        2.61        2.67      0.21 o
  -1   0   5      203.74      235.81      2.68 o
   0   0   5       17.13       20.11      0.63 o
   1   0   5       16.92       17.38      0.57 o
   2   0   5      994.93     1127.64     10.43 o
   3   0   5       10.72       10.98      0.37 o
   4   0   5      126.95      135.41      2.53 o
   5   0   5        0.36        0.79      0.13 o
   6   0   5      117.38      112.32      2.98 o
   7   0   5       78.53       75.20      1.64 o
   8   0   5       42.68       46.63      2.68 o
   9   0   5        8.29        5.96      1.64 o
 -10   1   5        8.01       11.87      2.38 o
  -9   1   5       13.84       16.28      1.30 o
  -8   1   5       17.31       18.69      1.12 o
  -7   1   5      185.30      194.40      3.87 o
  -6   1   5        0.35        0.51      0.31 o
  -5   1   5       32.10       29.20      1.06 o
  -4   1   5       53.85       68.98      1.64 o
  -3   1   5      294.74      323.40      4.32 o
  -2   1   5       41.54       50.68      0.91 o
  -1   1   5       11.44       16.03      0.55 o
   0   1   5       52.49       55.09      0.98 o
   1   1   5      466.35      437.35      4.17 o
   2   1   5       19.71       15.97      0.43 o
   3   1   5        0.15        0.31      0.07 o
   4   1   5        2.17        2.52      0.12 o
   5   1   5       51.15       46.80      1.37 o
   6   1   5       38.43       41.65      0.77 o
   7   1   5       28.31       30.81      3.28 o
   8   1   5       26.70       28.63      1.94 o
   9   1   5       23.72       22.28      1.79 o
  -9   2   5        5.43        6.91      0.83 o
  -8   2   5       63.18       54.91      2.23 o
  -7   2   5       17.13       17.25      1.42 o
  -6   2   5       37.19       33.00      1.13 o
  -5   2   5        8.48       10.23      0.52 o
  -4   2   5      210.60      209.44      3.28 o
  -3   2   5      139.79      137.39      3.87 o
  -2   2   5       14.56       13.59      0.73 o
  -1   2   5        5.93        6.84      0.34 o
   0   2   5      324.60      323.84      3.13 o
   1   2   5        0.68        1.65      0.18 o
   2   2   5     1203.00     1204.96     13.41 o
   3   2   5       47.33       49.10      0.95 o
   4   2   5      218.57      205.27      2.68 o
   5   2   5       56.38       56.34      1.16 o
   6   2   5      206.85      204.23      4.02 o
   7   2   5       23.82       22.79      1.13 o
   8   2   5       40.87       40.01      2.38 o
   9   2   5        1.60        1.91      0.66 o
  -9   3   5       19.17       14.79      1.12 o
  -8   3   5       48.09       50.87      2.09 o
  -7   3   5        4.32        5.09      0.66 o
  -6   3   5       64.35       65.01      2.23 o
  -5   3   5        0.00        0.76      0.21 o
  -4   3   5       13.19        8.48      0.63 o
  -3   3   5       20.50       19.44      0.74 o
  -2   3   5      754.50      803.80      9.53 o
  -1   3   5        0.45        2.89      0.63 o
   0   3   5      780.40      849.68      8.64 o
   1   3   5      129.75      122.70      1.64 o
   2   3   5      149.22      147.96      1.79 o
   3   3   5      876.42      810.21      8.04 o
   4   3   5      709.15      702.36      8.64 o
   5   3   5      529.03      532.99     12.36 o
   6   3   5      226.48      224.93      4.62 o
   7   3   5       22.32       22.17      1.13 o
   8   3   5       14.69       11.54      1.94 o
   9   3   5        5.73        3.96      1.94 o
  -9   4   5        9.25        8.80      1.30 o
  -8   4   5       12.72       10.37      1.21 o
  -7   4   5        2.18        1.40      0.54 o
  -6   4   5       24.76       24.95      1.21 o
  -5   4   5      403.93      393.56      8.49 o
  -4   4   5      164.02      152.09      2.53 o
  -3   4   5      856.25      837.02     11.17 o
  -2   4   5        9.58       12.42      0.43 o
  -1   4   5        0.32        0.36      0.27 o
   0   4   5      182.62      173.99      2.53 o
   1   4   5        3.12        3.87      0.36 o
   2   4   5       11.18        8.79      0.40 o
   3   4   5       17.06       18.34      0.60 o
   4   4   5       87.20       87.89      1.44 o
   5   4   5       12.29       11.90      0.55 o
   6   4   5      122.50      121.87      4.47 o
   7   4   5        0.32        0.63      0.28 o
   8   4   5        4.50        6.97      2.09 o
  -8   5   5        0.00        0.10      0.37 o
  -7   5   5        0.01        1.09      0.76 o
  -6   5   5       24.64       24.04      1.15 o
  -5   5   5       17.51       15.54      0.79 o
  -4   5   5        3.79        4.10      0.61 o
  -3   5   5      487.67      467.59      7.89 o
  -2   5   5       16.52       13.69      1.00 o
  -1   5   5        2.35        1.79      0.22 o
   0   5   5       14.83       15.73      0.97 o
   1   5   5       12.83       12.93      0.61 o
   2   5   5      109.07      101.82      1.79 o
   3   5   5      233.51      213.02      3.28 o
   4   5   5      367.27      364.51      5.36 o
   5   5   5        4.58        5.53      0.63 o
   6   5   5       23.15       24.53      1.21 o
   7   5   5        2.90        2.73      0.67 o
   8   5   5        6.14        3.38      1.49 o
  -8   6   5       12.20       10.80      0.97 o
  -7   6   5        7.12        8.21      0.66 o
  -6   6   5       81.53       86.06      2.23 o
  -5   6   5       96.16       94.52      2.09 o
  -4   6   5      128.11      124.41      3.43 o
  -3   6   5       82.47       83.91      1.94 o
  -2   6   5       44.62       43.17      1.30 o
  -1   6   5      171.83      142.65      2.98 o
   0   6   5       13.18       12.50      0.69 o
   1   6   5       10.91        5.54      0.58 o
   2   6   5      132.80       90.15      2.38 o
   3   6   5       38.90       35.56      0.83 o
   4   6   5      155.39      137.80      2.68 o
   5   6   5       30.29       32.64      1.39 o
   6   6   5        4.53        4.23      0.80 o
   7   6   5       37.87       40.76      2.38 o
  -7   7   5        2.11        0.86      0.34 o
  -6   7   5      190.89      194.69      4.32 o
  -5   7   5      143.46      153.13      2.98 o
  -4   7   5      254.85      254.58      5.21 o
  -3   7   5        0.68        0.43      0.28 o
  -2   7   5        7.59        5.32      0.73 o
  -1   7   5        4.84        5.66      0.73 o
   0   7   5       80.85       80.50      1.79 o
   1   7   5        0.39        0.82      0.27 o
   2   7   5        3.47        3.07      0.45 o
   3   7   5       20.51       21.53      0.98 o
   4   7   5        2.28        3.43      0.42 o
   5   7   5       50.44       50.62      2.68 o
   6   7   5       30.44       34.80      2.23 o
   7   7   5      104.67      115.21      4.62 o
  -6   8   5       76.31       79.80      2.68 o
  -5   8   5        3.99        3.89      0.86 o
  -4   8   5       33.79       33.38      1.36 o
  -3   8   5        4.95        4.22      0.54 o
  -2   8   5       77.52       77.65      2.68 o
  -1   8   5       18.24       14.91      0.89 o
   0   8   5        6.07        6.00      0.49 o
   1   8   5        0.56        0.61      0.27 o
   2   8   5        3.07        2.85      0.43 o
   3   8   5      226.28      248.47      5.21 o
   4   8   5        2.73        3.59      2.09 o
   5   8   5       14.39       15.98      1.64 o
   6   8   5       75.84       84.46      4.92 o
  -5   9   5       58.02       62.24      2.09 o
  -4   9   5       76.28       78.67      2.38 o
  -3   9   5       38.94       40.26      1.64 o
  -2   9   5       10.37        9.18      0.82 o
  -1   9   5       92.82       96.35      2.83 o
   0   9   5       88.66       96.71      4.92 o
   1   9   5        1.12        1.92      0.39 o
   2   9   5        7.87        6.94      0.82 o
   3   9   5       14.99       15.28      1.47 o
   4   9   5        2.23        2.26      0.69 o
  -3  10   5       15.98       15.12      1.27 o
  -2  10   5      106.40      110.59      4.02 o
  -1  10   5        0.05        1.37      0.64 o
   0  10   5      114.11      123.07      3.72 o
   1  10   5       72.70       79.44      4.32 o
   2  10   5        0.02        0.67      0.46 o
  -3 -10   6       14.47       16.15      1.47 o
  -2 -10   6       16.07       17.53      1.12 o
  -1 -10   6        0.26        0.58      0.31 o
   0 -10   6        0.37        0.72      0.30 o
   1 -10   6       51.82       63.37      2.23 o
   2 -10   6       93.30      103.90      4.17 o
   3 -10   6       32.17       35.08      2.38 o
  -5  -9   6       52.33       55.80      5.06 o
  -4  -9   6       52.01       54.55      3.13 o
  -3  -9   6        5.04        7.03      1.21 o
  -2  -9   6        5.14        3.81      0.54 o
  -1  -9   6        6.06        6.18      0.79 o
   0  -9   6       65.00       69.28      2.23 o
   1  -9   6        0.70        1.25      0.40 o
   2  -9   6       11.13       10.96      1.79 o
   3  -9   6        0.27        0.69      0.80 o
   4  -9   6       37.48       43.05      2.53 o
   5  -9   6        6.48        6.12      1.06 o
  -6  -8   6        2.24        5.06      1.79 o
  -5  -8   6       11.99       12.59      2.53 o
  -4  -8   6        1.65        1.94      0.49 o
  -3  -8   6        2.68        2.82      0.51 o
  -2  -8   6      134.31      129.95      3.13 o
  -1  -8   6       19.38       18.40      1.30 o
   0  -8   6       18.52       16.48      0.89 o
   1  -8   6      238.69      237.59      4.02 o
   2  -8   6        1.91        1.73      0.54 o
   3  -8   6       83.65       78.31      2.38 o
   4  -8   6        1.15        1.59      0.43 o
   5  -8   6        0.00        1.25      1.03 o
   6  -8   6        0.00        0.94      0.60 o
  -7  -7   6       74.20       79.17      3.43 o
  -6  -7   6       95.93      111.96      3.13 o
  -5  -7   6       42.95       39.15      1.64 o
  -4  -7   6        0.26        0.28      0.33 o
  -3  -7   6       42.03       41.69      1.16 o
  -2  -7   6       73.66       64.68      2.09 o
  -1  -7   6       13.56       12.80      0.94 o
   0  -7   6      102.91       85.47      1.94 o
   1  -7   6        8.68        8.42      0.82 o
   2  -7   6       34.30       34.32      1.13 o
   3  -7   6        3.60        2.98      0.34 o
   4  -7   6       45.51       44.75      1.49 o
   5  -7   6       34.31       37.63      1.43 o
   6  -7   6       28.06       27.14      1.49 o
   7  -7   6        1.84        0.51      0.45 o
  -8  -6   6      115.39      115.67      4.62 o
  -7  -6   6       36.51       30.61      1.94 o
  -6  -6   6       53.73       53.24      2.09 o
  -5  -6   6      182.10      172.35      3.72 o
  -4  -6   6      163.83      156.26      3.13 o
  -3  -6   6        2.10        2.77      0.37 o
  -2  -6   6        1.51        1.15      0.22 o
  -1  -6   6       51.45       45.18      1.13 o
   0  -6   6      185.48      201.55      2.83 o
   1  -6   6        0.49        0.37      0.12 o
   2  -6   6        3.09        3.68      0.73 o
   3  -6   6       63.61       65.02      1.64 o
   4  -6   6        7.59        7.58      0.89 o
   5  -6   6       18.26       19.04      0.97 o
   6  -6   6       10.46       11.56      0.82 o
   7  -6   6        0.37        0.73      0.40 o
  -8  -5   6       18.31       24.06      1.79 o
  -7  -5   6       15.15       17.32      1.21 o
  -6  -5   6       29.66       30.51      1.13 o
  -5  -5   6        0.27        0.79      0.33 o
  -4  -5   6      103.00      100.64      1.94 o
  -3  -5   6       33.12       34.26      0.76 o
  -2  -5   6        0.91        0.98      0.24 o
  -1  -5   6       67.50       67.94      1.40 o
   0  -5   6       81.18       79.01      1.79 o
   1  -5   6       29.36       23.70      1.13 o
   2  -5   6        1.13        1.31      0.19 o
   3  -5   6      218.99      209.59      4.32 o
   4  -5   6        4.92        2.67      0.43 o
   5  -5   6       59.51       56.23      1.79 o
   6  -5   6        2.45        3.56      0.48 o
   7  -5   6       13.63       12.86      0.89 o
   8  -5   6        1.33        1.09      0.34 o
  -9  -4   6       93.47       96.65      3.58 o
  -8  -4   6       15.14       12.39      0.95 o
  -7  -4   6        4.07        2.52      0.54 o
  -6  -4   6        2.36        2.50      0.37 o
  -5  -4   6        0.41        0.22      0.21 o
  -4  -4   6      169.84      187.10      2.68 o
  -3  -4   6       10.50       15.00      0.54 o
  -2  -4   6       35.20       36.99      0.88 o
  -1  -4   6       21.10       31.42      0.98 o
   0  -4   6        0.77        1.39      0.31 o
   1  -4   6       16.05       18.38      1.01 o
   2  -4   6      230.20      205.12      2.83 o
   3  -4   6        7.92        8.31      0.46 o
   4  -4   6      914.92      935.48     17.88 o
   5  -4   6        5.15        4.72      0.52 o
   6  -4   6        0.09        0.77      0.42 o
   7  -4   6        1.24        0.88      0.28 o
   8  -4   6        0.09        0.55      0.28 o
  -9  -3   6       16.63       13.75      1.49 o
  -8  -3   6       36.69       35.18      2.09 o
  -7  -3   6       23.65       23.77      1.28 o
  -6  -3   6      263.91      272.90      6.85 o
  -5  -3   6       54.77       48.93      1.03 o
  -4  -3   6      616.77      613.72      6.41 o
  -3  -3   6      116.65      122.94      2.98 o
  -2  -3   6       33.37       33.59      0.76 o
  -1  -3   6      397.82      385.07      6.41 o
   0  -3   6        5.67        5.27      0.27 o
   1  -3   6      448.84      445.99      7.15 o
   2  -3   6      430.99      422.75      6.26 o
   3  -3   6       10.63       25.92      3.72 o
   4  -3   6       73.88       75.82      4.47 o
   5  -3   6       41.68       43.84      1.64 o
   6  -3   6        2.87        1.98      0.40 o
   7  -3   6        3.60        3.08      0.37 o
   8  -3   6       25.00       21.55      1.21 o
   9  -3   6       44.39       47.82      5.66 o
  -9  -2   6       10.32        9.73      1.12 o
  -8  -2   6        5.93        5.12      0.97 o
  -7  -2   6       12.38       11.86      0.97 o
  -6  -2   6        0.07        0.61      0.83 o
  -5  -2   6      336.48      320.72      4.02 o
  -4  -2   6      239.78      236.40      2.83 o
  -3  -2   6       90.85       90.58      1.37 o
  -2  -2   6       73.43       77.28      1.36 o
  -1  -2   6       37.99       34.07      1.06 o
   0  -2   6      189.11      201.55      2.83 o
   1  -2   6       15.59       10.00      0.51 o
   2  -2   6     2278.89     2307.43     26.81 o
   3  -2   6       59.21       63.61      1.94 o
   4  -2   6       37.38       45.05      2.23 o
   5  -2   6       22.80       21.63      0.98 o
   6  -2   6        3.49        3.20      0.51 o
   7  -2   6       27.42       28.66      1.36 o
   8  -2   6       21.95       21.94      1.21 o
  -9  -1   6       11.16       10.76      0.82 o
  -8  -1   6        1.31        0.94      0.46 o
  -7  -1   6       83.84       81.94      2.38 o
  -6  -1   6        0.06        0.58      0.40 o
  -5  -1   6     1471.15     1481.13     19.37 o
  -4  -1   6      142.64      148.71      1.94 o
  -3  -1   6      174.62      202.74      2.68 o
  -2  -1   6       32.12       35.45      0.89 o
  -1  -1   6      255.98      269.17      3.58 o
   0  -1   6       27.19       34.20      0.82 o
   1  -1   6      162.69      178.01      2.68 o
   2  -1   6        4.66        5.05      0.46 o
   3  -1   6      325.00      345.44      3.72 o
   4  -1   6        9.29        8.00      0.43 o
   5  -1   6       65.86       68.81      2.09 o
   6  -1   6        8.81        5.47      0.45 o
   7  -1   6       54.75       53.30      1.44 o
   8  -1   6        9.90        7.51      1.16 o
   9  -1   6        8.74        9.00      1.27 o
  -9   0   6       14.33       11.98      1.03 o
  -8   0   6       44.93       44.67      2.53 o
  -7   0   6      364.66      371.51      6.70 o
  -6   0   6      169.44      186.35      5.66 o
  -5   0   6      232.93      233.87      5.21 o
  -4   0   6       71.59       61.19      1.64 o
  -3   0   6      355.96      361.98      4.62 o
  -2   0   6      272.31      285.26      3.58 o
  -1   0   6      404.24      441.23      4.92 o
   0   0   6     1437.05     1543.25     19.37 o
   1   0   6       67.43       66.87      1.33 o
   2   0   6        0.88        3.40      0.31 o
   3   0   6      333.64      345.29      3.72 o
   4   0   6       67.85       73.72      1.13 o
   5   0   6       20.33       15.33      0.45 o
   6   0   6      133.34      140.95      3.13 o
   7   0   6        2.32        1.53      0.31 o
   8   0   6       10.18       11.84      2.38 o
   9   0   6        0.66        0.98      0.60 o
  -9   1   6       55.69       59.47      2.38 o
  -8   1   6        2.19        1.39      0.37 o
  -7   1   6       25.55       28.11      1.13 o
  -6   1   6      161.31      166.84      4.47 o
  -5   1   6       67.32       68.05      2.53 o
  -4   1   6      163.25      175.63      2.68 o
  -3   1   6       52.40       55.80      1.49 o
  -2   1   6       19.48       22.81      1.16 o
  -1   1   6      330.11      350.36      6.55 o
   0   1   6       57.63       47.85      0.97 o
   1   1   6     1061.22     1098.15     10.73 o
   2   1   6       27.59       22.20      0.58 o
   3   1   6      260.82      246.38      3.87 o
   4   1   6       19.37       18.22      0.45 o
   5   1   6        1.36        0.88      0.22 o
   6   1   6       14.47       14.00      0.63 o
   7   1   6        0.29        0.51      0.89 o
   8   1   6       58.70       51.62      4.92 o
   9   1   6        1.69        0.97      0.61 o
  -9   2   6        0.07        0.88      0.42 o
  -7   2   6        1.26        1.53      0.69 o
  -6   2   6      194.33      180.54      3.13 o
  -5   2   6        9.78        7.67      0.54 o
  -4   2   6        0.04        0.27      0.15 o
  -3   2   6       34.87       30.27      2.38 o
  -2   2   6       34.50       39.24      3.58 o
  -1   2   6      216.00      227.47      3.28 o
   0   2   6       65.01       58.83      1.03 o
   1   2   6       16.66       14.70      0.43 o
   2   2   6      425.22      388.49      7.75 o
   3   2   6       16.29       13.62      0.54 o
   4   2   6      118.43      106.76      1.94 o
   5   2   6      199.34      201.84      3.28 o
   6   2   6      218.90      215.40      3.58 o
   7   2   6       25.27       18.75      2.38 o
   8   2   6        7.06        5.53      1.94 o
   9   2   6       64.91       62.91      4.62 o
  -9   3   6      105.87      111.56      3.58 o
  -8   3   6       14.07       15.45      1.12 o
  -7   3   6       32.25       29.67      1.49 o
  -6   3   6        0.46        0.61      1.04 o
  -5   3   6        0.62        1.95      0.45 o
  -4   3   6      142.38      138.34      2.23 o
  -3   3   6      129.45      135.45      3.13 o
  -2   3   6      662.08      689.40      7.60 o
  -1   3   6      103.50       99.79      2.53 o
   0   3   6       17.44       19.50      0.58 o
   1   3   6        1.76        1.77      0.31 o
   2   3   6       11.38       11.40      0.40 o
   3   3   6       54.99       49.38      1.04 o
   4   3   6      176.87      171.31      2.38 o
   5   3   6      113.56      109.55      4.17 o
   6   3   6       43.77       47.97      1.79 o
   7   3   6       23.11       25.25      1.30 o
   8   3   6       35.12       36.64      2.09 o
  -9   4   6        7.44        8.85      0.95 o
  -8   4   6        0.13        0.72      0.58 o
  -7   4   6        7.29        7.84      1.37 o
  -6   4   6        0.37        1.43      0.49 o
  -5   4   6       82.16       81.44      2.23 o
  -4   4   6      174.87      161.33      2.38 o
  -3   4   6      375.25      346.93      4.47 o
  -2   4   6      401.72      392.81      4.77 o
  -1   4   6      420.07      417.84      5.96 o
   0   4   6      311.56      304.03      4.92 o
   1   4   6        0.03        0.43      0.21 o
   2   4   6        0.07        0.55      0.15 o
   3   4   6       90.74       86.90      2.23 o
   4   4   6       46.97       48.55      1.64 o
   5   4   6       13.83       13.94      0.86 o
   6   4   6       77.30       82.30      4.17 o
   7   4   6       17.97       17.62      1.94 o
   8   4   6       10.77       10.81      2.83 o
  -8   5   6        9.78       10.22      1.04 o
  -7   5   6        2.12        3.40      0.61 o
  -6   5   6        9.87        9.40      0.86 o
  -5   5   6        1.05        0.98      0.33 o
  -4   5   6       37.78       34.51      2.09 o
  -3   5   6        0.01        0.34      0.13 o
  -2   5   6       90.47       91.30      1.79 o
  -1   5   6      200.56      202.74      2.83 o
   0   5   6       32.17       27.14      0.82 o
   1   5   6        2.99        2.96      0.34 o
   2   5   6        0.30        0.22      0.15 o
   3   5   6      250.96      251.90      3.87 o
   4   5   6      119.58      121.82      2.83 o
   5   5   6       15.53       18.01      1.16 o
   6   5   6       36.91       41.25      2.38 o
   7   5   6        1.35        2.10      0.58 o
   8   5   6        4.62        0.92      1.33 o
  -8   6   6        9.62       11.56      0.89 o
  -7   6   6       17.42       13.18      0.80 o
  -6   6   6        5.39        3.66      0.60 o
  -5   6   6      222.11      217.78      5.21 o
  -4   6   6       28.34       24.56      1.15 o
  -3   6   6       31.86       35.44      1.28 o
  -2   6   6        0.39        0.60      0.27 o
  -1   6   6        0.04        0.63      0.30 o
   0   6   6       45.84       28.99      1.06 o
   1   6   6      107.02       83.90      5.21 o
   2   6   6      158.18      133.99      2.38 o
   3   6   6        4.21        1.88      0.37 o
   4   6   6        9.12        9.12      0.77 o
   5   6   6        0.12        1.53      0.45 o
   6   6   6        7.76        8.52      1.16 o
   7   6   6       43.24       44.67      2.53 o
  -7   7   6       31.13       33.68      1.79 o
  -6   7   6      130.32      130.77      3.43 o
  -5   7   6       63.10       65.83      1.79 o
  -4   7   6        0.75        0.70      0.34 o
  -3   7   6       19.34       22.40      1.21 o
  -2   7   6        0.01        0.49      0.33 o
  -1   7   6      173.01      154.03      2.83 o
   0   7   6        1.06        0.48      0.36 o
   1   7   6       46.00       38.52      1.16 o
   2   7   6       22.85       22.02      1.06 o
   3   7   6       13.24       11.31      1.04 o
   4   7   6       14.45       16.80      1.46 o
   5   7   6       47.15       54.48      3.72 o
   6   7   6       16.18       14.09      1.79 o
  -6   8   6        6.87        9.73      1.04 o
  -5   8   6        0.01        0.28      0.43 o
  -4   8   6        3.88        2.37      0.64 o
  -3   8   6       14.48       14.12      0.97 o
  -2   8   6        1.03        1.52      0.55 o
  -1   8   6        4.18        5.63      0.48 o
   0   8   6       33.85       31.46      1.15 o
   1   8   6        0.37        0.37      0.24 o
   2   8   6       65.38       62.31      2.09 o
   3   8   6       17.52       17.41      1.49 o
   4   8   6        4.54        6.61      1.06 o
   5   8   6       43.23       49.37      2.83 o
  -4   9   6        0.28        0.94      0.39 o
  -3   9   6      101.95      108.68      3.72 o
  -2   9   6      137.48      156.41      3.72 o
  -1   9   6       69.47       81.84      2.38 o
   0   9   6       27.44       30.14      1.28 o
   1   9   6        6.64        6.08      0.61 o
   2   9   6        8.47        7.24      0.89 o
   3   9   6       12.25       11.25      1.64 o
   4   9   6      105.69      116.01      4.77 o
  -1  10   6        4.43        3.75      0.55 o
   0  10   6       21.88       21.69      1.79 o
   1  10   6      140.28      147.37      4.47 o
  -2 -10   7        8.14        9.56      1.27 o
  -1 -10   7        3.66        2.92      0.48 o
   0 -10   7        1.21        1.10      0.40 o
   1 -10   7       66.02       73.99      3.72 o
   2 -10   7       49.89       53.49      2.83 o
  -4  -9   7        7.03        8.16      2.09 o
  -3  -9   7        0.32        0.64      0.52 o
  -2  -9   7        0.98        1.64      0.52 o
  -1  -9   7       17.34       20.80      1.12 o
   0  -9   7      194.98      199.01      5.06 o
   1  -9   7       16.43       19.02      0.88 o
   2  -9   7       47.83       50.41      4.62 o
   3  -9   7        5.06        3.37      0.80 o
   4  -9   7        0.05        0.34      0.95 o
  -6  -8   7        7.19        3.83      1.64 o
  -5  -8   7        1.19        2.56      1.16 o
  -4  -8   7        5.37        3.90      0.51 o
  -3  -8   7        0.17        0.13      0.55 o
  -2  -8   7       11.58       13.53      1.06 o
  -1  -8   7       27.67       22.67      1.13 o
   0  -8   7       59.99       64.25      2.53 o
   1  -8   7       13.16       10.07      0.70 o
   2  -8   7        2.87        2.06      0.82 o
   3  -8   7        0.17        0.07      0.27 o
   4  -8   7        4.94        7.19      1.01 o
   5  -8   7        5.72        5.63      0.91 o
  -7  -7   7       66.81       58.29      2.98 o
  -6  -7   7       18.03       23.40      2.68 o
  -5  -7   7       83.11       74.11      2.38 o
  -4  -7   7       22.05       19.17      1.64 o
  -3  -7   7       22.66       20.78      0.98 o
  -2  -7   7       58.79       55.06      2.68 o
  -1  -7   7        2.41        1.71      0.27 o
   0  -7   7       65.63       61.18      1.79 o
   1  -7   7        1.94        1.77      0.40 o
   2  -7   7       65.48       64.37      2.38 o
   3  -7   7        2.93        1.70      0.73 o
   4  -7   7       30.11       27.71      1.21 o
   5  -7   7       34.82       35.50      1.79 o
   6  -7   7        4.94        4.90      0.73 o
  -7  -6   7        0.42        0.34      0.95 o
  -6  -6   7       15.18       14.39      1.94 o
  -5  -6   7      136.01      129.84      3.43 o
  -4  -6   7       10.48       10.92      0.97 o
  -3  -6   7      168.72      155.07      3.13 o
  -2  -6   7        8.44        5.88      0.80 o
  -1  -6   7       28.18       30.46      1.22 o
   0  -6   7        1.18        0.67      0.27 o
   1  -6   7        3.55        2.25      0.61 o
   2  -6   7        3.39        2.93      0.48 o
   3  -6   7       20.47       18.11      1.46 o
   4  -6   7        2.19        1.98      0.37 o
   5  -6   7       12.67       15.31      1.04 o
   6  -6   7       22.44       23.68      1.21 o
   7  -6   7        5.41        5.53      0.69 o
  -8  -5   7       62.92       72.13      3.28 o
  -7  -5   7        1.41        0.74      0.42 o
  -6  -5   7       43.15       48.52      1.49 o
  -5  -5   7        0.29        0.24      0.33 o
  -4  -5   7       35.68       35.77      1.09 o
  -3  -5   7       57.54       64.44      1.21 o
  -2  -5   7        7.53        6.35      0.42 o
  -1  -5   7        0.53        1.85      0.28 o
   0  -5   7      124.47      122.30      2.38 o
   1  -5   7       19.15       17.41      0.82 o
   2  -5   7        1.95        1.82      0.28 o
   3  -5   7       10.77        8.70      0.66 o
   4  -5   7       18.67       19.78      1.12 o
   5  -5   7        5.32        5.87      0.60 o
   6  -5   7       17.78       16.74      0.97 o
   7  -5   7        0.03        0.74      0.82 o
   8  -5   7       34.09       30.72      2.23 o
  -8  -4   7        0.01        0.37      0.43 o
  -7  -4   7        0.00        0.45      0.92 o
  -6  -4   7       21.61       20.18      0.98 o
  -5  -4   7       28.18       28.94      0.88 o
  -4  -4   7        4.24        4.33      0.42 o
  -3  -4   7       74.17       79.44      1.49 o
  -2  -4   7       96.84       89.97      1.64 o
  -1  -4   7        3.04        4.26      0.43 o
   0  -4   7      315.43      311.48      4.47 o
   1  -4   7      396.12      410.39      6.11 o
   2  -4   7      910.65      865.02     10.28 o
   3  -4   7      116.94      113.46      2.68 o
   4  -4   7      248.20      247.58      6.41 o
   5  -4   7        6.32        6.12      0.89 o
   6  -4   7        6.57        6.09      1.12 o
   7  -4   7       15.63       16.34      1.79 o
   8  -4   7        1.44        2.26      0.66 o
  -9  -3   7        8.29        6.70      0.80 o
  -8  -3   7        3.96        4.25      0.64 o
  -7  -3   7        4.71        5.71      1.04 o
  -6  -3   7        3.43        2.35      0.73 o
  -5  -3   7      332.68      343.06      5.21 o
  -4  -3   7       28.07       27.42      0.70 o
  -3  -3   7       27.81       29.26      0.98 o
  -2  -3   7       14.74       13.60      0.52 o
  -1  -3   7      101.59       89.59      1.49 o
   0  -3   7        4.15        3.80      0.51 o
   1  -3   7        3.59        1.74      0.37 o
   2  -3   7        4.17        4.02      0.39 o
   3  -3   7       15.35       16.70      1.00 o
   4  -3   7       31.80       32.27      1.39 o
   5  -3   7        4.55        4.33      0.70 o
   6  -3   7       29.80       32.38      1.28 o
   7  -3   7        0.58        0.49      0.34 o
   8  -3   7        0.92        0.80      0.37 o
  -9  -2   7        0.36        1.25      0.43 o
  -8  -2   7        0.81        1.40      0.49 o
  -7  -2   7        0.04        0.54      0.40 o
  -6  -2   7      116.35      108.44      2.53 o
  -5  -2   7       82.00       87.34      1.79 o
  -4  -2   7        3.21        4.42      0.40 o
  -3  -2   7       19.22       16.53      0.54 o
  -2  -2   7       75.62       81.08      1.64 o
  -1  -2   7      170.50      164.90      2.53 o
   0  -2   7       15.00       14.85      0.82 o
   1  -2   7        3.09        3.46      0.28 o
   2  -2   7      518.79      492.77      6.55 o
   3  -2   7        0.24        0.40      0.16 o
   4  -2   7      484.78      511.83      7.15 o
   5  -2   7       92.97      101.67      2.68 o
   6  -2   7        1.42        2.68      0.48 o
   7  -2   7       27.66       22.09      2.38 o
   8  -2   7        4.29        2.25      1.03 o
   9  -2   7       11.77       12.96      2.98 o
  -9  -1   7       14.96       19.60      1.79 o
  -8  -1   7        0.32        0.77      0.48 o
  -7  -1   7       84.53       78.34      2.09 o
  -6  -1   7        0.29        0.82      0.67 o
  -5  -1   7       47.24       42.41      1.07 o
  -4  -1   7       15.34       15.66      0.61 o
  -3  -1   7      103.45      103.16      2.68 o
  -2  -1   7        9.98       14.90      0.76 o
  -1  -1   7       61.20       66.81      1.47 o
   0  -1   7       46.39       55.32      1.79 o
   1  -1   7      161.86      199.61      3.43 o
   2  -1   7       15.51       15.98      0.69 o
   3  -1   7        2.19        1.50      0.21 o
   4  -1   7        0.32        1.31      0.16 o
   5  -1   7      119.79      112.54      2.68 o
   6  -1   7       78.94       69.79      2.09 o
   7  -1   7       20.15       21.48      1.13 o
   8  -1   7       14.21       10.22      1.64 o
   9  -1   7        0.68        2.17      1.49 o
  -9   0   7       30.74       34.80      1.79 o
  -8   0   7       84.79       76.76      2.09 o
  -7   0   7       15.85       23.36      1.36 o
  -6   0   7      355.43      349.32      5.66 o
  -5   0   7       36.41       24.10      1.15 o
  -4   0   7        0.03        0.18      0.31 o
  -3   0   7        0.29        0.64      0.30 o
  -2   0   7     1594.19     1629.65     25.32 o
  -1   0   7       94.84       96.59      2.38 o
   0   0   7      153.01      176.07      2.98 o
   1   0   7       59.16       51.62      1.16 o
   2   0   7        4.54        4.25      0.28 o
   3   0   7       65.43       61.22      1.16 o
   4   0   7       11.13        9.67      0.45 o
   5   0   7      197.39      187.25      3.13 o
   6   0   7       12.90       14.02      1.64 o
   7   0   7       43.15       45.18      1.94 o
   8   0   7        0.69        0.42      1.00 o
   9   0   7        1.05        1.64      0.64 o
  -9   1   7       23.63       25.13      1.49 o
  -8   1   7      169.95      174.29      3.72 o
  -7   1   7       98.43       95.98      2.38 o
  -6   1   7        2.77        3.26      0.43 o
  -5   1   7        0.10        0.40      0.30 o
  -4   1   7       13.48       12.33      0.63 o
  -3   1   7       46.40       44.50      1.15 o
  -2   1   7       56.65       59.14      1.64 o
  -1   1   7      167.21      169.97      3.72 o
   0   1   7      123.97      105.63      2.09 o
   1   1   7     1371.74     1306.70     14.45 o
   2   1   7       29.01       29.85      0.86 o
   3   1   7      283.66      293.31      3.43 o
   4   1   7        0.29        0.60      0.12 o
   5   1   7       33.92       33.11      1.42 o
   6   1   7       68.13       67.57      2.09 o
   7   1   7        0.01        1.19      0.67 o
   8   1   7        0.99        0.21      0.92 o
   9   1   7        0.88        0.95      0.80 o
  -9   2   7        6.53        6.97      1.03 o
  -8   2   7       30.94       36.03      3.13 o
  -7   2   7       62.26       63.10      1.94 o
  -6   2   7      155.38      139.18      3.58 o
  -5   2   7      117.75      111.02      2.09 o
  -4   2   7       49.85       48.23      1.64 o
  -3   2   7       86.58       87.31      4.77 o
  -2   2   7      127.79      133.96      2.53 o
  -1   2   7       65.75       76.30      2.98 o
   0   2   7       12.24       11.08      0.51 o
   1   2   7        1.41        1.50      0.16 o
   2   2   7       17.14       13.39      0.43 o
   3   2   7      160.09      167.73      2.38 o
   4   2   7      606.74      593.47      7.75 o
   5   2   7      198.55      202.89      3.87 o
   6   2   7        0.37        0.98      0.34 o
   7   2   7       15.76       16.65      1.94 o
   8   2   7        4.34        5.41      0.94 o
  -9   3   7        1.30        2.37      0.60 o
  -8   3   7        2.36        3.55      0.63 o
  -7   3   7        0.33        1.31      0.57 o
  -6   3   7       20.00       16.01      1.12 o
  -5   3   7       37.21       37.30      1.64 o
  -4   3   7      709.04      697.89     13.11 o
  -3   3   7      182.38      175.33      3.72 o
  -2   3   7      213.22      231.34      4.92 o
  -1   3   7      127.25      122.52      2.23 o
   0   3   7        0.17        0.64      0.16 o
   1   3   7       95.49       91.08      1.31 o
   2   3   7     1180.16     1153.12     12.81 o
   3   3   7      285.38      283.77      4.02 o
   4   3   7      236.17      234.62      3.58 o
   5   3   7      366.99      384.17      5.21 o
   6   3   7        8.44        7.17      0.86 o
   7   3   7       38.59       41.61      3.43 o
   8   3   7        2.89        3.55      1.10 o
  -8   4   7        2.20        1.16      0.54 o
  -7   4   7        2.68        1.97      0.79 o
  -6   4   7        3.66        3.28      0.60 o
  -5   4   7       80.55       86.79      2.68 o
  -4   4   7       54.16       56.62      1.94 o
  -3   4   7      153.97      146.41      2.83 o
  -2   4   7      582.63      546.24      6.55 o
  -1   4   7      136.66      122.63      1.94 o
   0   4   7       57.22       54.19      1.79 o
   1   4   7       85.86       77.70      1.43 o
   2   4   7       23.98       25.17      0.69 o
   3   4   7       12.57       11.44      0.55 o
   4   4   7        0.23        1.58      0.85 o
   5   4   7      217.88      226.42      5.96 o
   6   4   7       16.01       19.11      1.79 o
   7   4   7        1.74        1.83      0.64 o
  -8   5   7        7.69       11.01      1.12 o
  -7   5   7       32.23       30.03      1.43 o
  -6   5   7        2.98        2.55      0.57 o
  -5   5   7       58.28       58.36      1.94 o
  -4   5   7        0.93        1.68      0.45 o
  -3   5   7        0.13        0.28      0.16 o
  -2   5   7      343.02      316.84      4.17 o
  -1   5   7       16.05       17.18      0.92 o
   0   5   7      288.92      253.38      3.72 o
   1   5   7        9.58       13.70      0.82 o
   2   5   7        6.25        4.98      0.51 o
   3   5   7      234.46      213.16      3.43 o
   4   5   7       59.45       65.63      1.94 o
   5   5   7       11.07       11.57      1.00 o
   6   5   7       47.76       43.59      1.94 o
   7   5   7        0.86        1.61      1.94 o
  -7   6   7       21.15       16.89      1.79 o
  -6   6   7       64.42       72.11      2.09 o
  -5   6   7      140.31      139.52      2.83 o
  -4   6   7      197.52      202.29      3.87 o
  -3   6   7        0.49        0.80      0.63 o
  -2   6   7        1.65        1.21      0.33 o
  -1   6   7       11.09       11.80      0.55 o
   0   6   7       49.89       35.77      1.16 o
   1   6   7       70.58       76.37      1.49 o
   2   6   7        3.78        3.95      0.52 o
   3   6   7        7.23        5.41      0.74 o
   4   6   7        0.30        2.03      0.88 o
   5   6   7      136.60      156.26      4.47 o
   6   6   7      159.31      179.50     11.62 o
   7   6   7       61.34       64.46      3.13 o
  -6   7   7       61.43       58.13      3.58 o
  -5   7   7       51.08       55.53      1.64 o
  -4   7   7       23.85       22.33      1.21 o
  -3   7   7      103.24      106.66      3.72 o
  -2   7   7       21.18       19.81      0.94 o
  -1   7   7       77.65       76.66      1.94 o
   0   7   7        6.89        4.74      0.49 o
   1   7   7       12.30       11.28      0.67 o
   2   7   7        8.79       12.14      1.12 o
   3   7   7       12.62       12.78      1.79 o
   4   7   7       93.72      100.42      2.83 o
   5   7   7        1.21        2.04      2.38 o
   6   7   7        5.76        5.87      1.06 o
  -5   8   7       16.57       16.79      1.64 o
  -4   8   7        0.95        1.12      0.42 o
  -3   8   7       52.15       55.09      2.38 o
  -2   8   7       23.84       23.04      1.21 o
  -1   8   7        5.33        5.62      0.49 o
   0   8   7       35.67       35.81      1.22 o
   1   8   7        0.54        0.91      0.45 o
   2   8   7       66.52       75.69      3.58 o
   3   8   7       20.75       23.21      1.30 o
   4   8   7        8.56       10.81      2.68 o
   5   8   7        0.16        0.03      1.49 o
  -4   9   7        6.78        7.82      0.73 o
  -3   9   7       11.57       10.56      0.89 o
  -2   9   7        0.31        0.64      0.58 o
  -1   9   7       16.26       18.83      1.04 o
   0   9   7       71.55       73.63      2.38 o
   1   9   7       12.58       12.08      0.89 o
   2   9   7        4.18        4.47      0.66 o
   3   9   7       15.97       19.87      1.79 o
  -4  -9   8        1.76        2.74      1.31 o
  -3  -9   8        8.40        7.34      1.16 o
  -2  -9   8       12.69       12.48      1.06 o
  -1  -9   8        7.11        4.41      0.70 o
   0  -9   8       29.48       29.32      2.09 o
   1  -9   8        0.00        0.91      0.49 o
   2  -9   8       36.20       35.33      1.94 o
   3  -9   8       17.89       18.75      1.39 o
  -5  -8   8       12.38        8.88      1.06 o
  -4  -8   8        6.09        5.50      0.86 o
  -3  -8   8       15.40       12.60      0.86 o
  -2  -8   8        2.49        4.17      1.16 o
  -1  -8   8       29.27       26.57      2.38 o
   0  -8   8       14.01       14.60      1.30 o
   1  -8   8        3.90        2.65      0.73 o
   2  -8   8        3.05        3.49      0.48 o
   3  -8   8       26.80       25.61      1.94 o
   4  -8   8        8.36       11.89      1.12 o
   5  -8   8        0.00        0.92      0.45 o
  -6  -7   8        0.06        0.04      0.97 o
  -5  -7   8        8.48        8.04      0.83 o
  -4  -7   8        0.04        0.27      0.25 o
  -3  -7   8       15.73       14.63      0.82 o
  -2  -7   8      109.03      100.03      2.53 o
  -1  -7   8       31.48       28.35      1.06 o
   0  -7   8       22.97       21.24      1.04 o
   1  -7   8       22.61       22.88      2.09 o
   2  -7   8        7.26        8.46      0.82 o
   3  -7   8       47.63       54.48      1.94 o
   4  -7   8      114.78      113.42      4.17 o
   5  -7   8        1.36        1.07      0.46 o
   6  -7   8        9.00        6.91      0.86 o
  -7  -6   8        1.46        0.69      0.43 o
  -6  -6   8        3.17        2.87      0.54 o
  -5  -6   8        0.13        0.74      0.51 o
  -4  -6   8        5.45        5.90      0.52 o
  -3  -6   8       92.75       83.36      1.94 o
  -2  -6   8       29.01       31.71      1.09 o
  -1  -6   8       50.92       51.82      1.64 o
   0  -6   8       17.65       17.07      0.74 o
   1  -6   8        0.46        0.24      0.33 o
   2  -6   8       22.81       19.74      1.12 o
   3  -6   8       33.48       34.22      1.36 o
   4  -6   8       12.06       13.05      0.89 o
   5  -6   8        8.72        7.79      0.74 o
   6  -6   8       53.44       50.92      2.09 o
   7  -6   8        0.00        0.49      0.49 o
  -8  -5   8       48.44       49.46      4.62 o
  -7  -5   8        0.00        0.74      0.98 o
  -6  -5   8       10.29        8.39      1.04 o
  -5  -5   8        2.50        1.64      0.61 o
  -4  -5   8       28.33       30.30      1.21 o
  -3  -5   8        0.45        0.33      0.19 o
  -2  -5   8        0.30        0.74      0.31 o
  -1  -5   8      128.66      136.58      2.23 o
   0  -5   8       14.61       11.99      1.04 o
   1  -5   8       76.75       69.95      2.23 o
   2  -5   8        3.77        3.20      0.61 o
   3  -5   8      191.13      192.01      3.58 o
   4  -5   8        9.31        9.76      0.73 o
   5  -5   8       44.77       40.43      1.64 o
   6  -5   8        0.07        1.03      0.64 o
   7  -5   8       18.58       18.23      1.30 o
  -8  -4   8        4.59        3.58      0.64 o
  -7  -4   8        7.94        7.39      0.80 o
  -6  -4   8        3.43        3.95      0.48 o
  -5  -4   8      356.32      356.62      5.66 o
  -4  -4   8       41.54       47.21      1.37 o
  -3  -4   8       94.35       94.50      2.09 o
  -2  -4   8       64.23       66.33      1.40 o
  -1  -4   8       21.43       20.18      0.80 o
   0  -4   8       68.01       71.35      1.64 o
   1  -4   8       41.72       43.59      1.49 o
   2  -4   8      522.71      488.30     10.43 o
   3  -4   8      298.79      301.35      6.11 o
   4  -4   8       41.59       48.81      1.94 o
   5  -4   8        0.25        0.60      0.39 o
   6  -4   8        2.08        1.24      0.37 o
   7  -4   8       11.11       13.30      1.03 o
   8  -4   8        4.86        6.06      1.03 o
  -8  -3   8       22.18       25.20      1.94 o
  -7  -3   8        0.97        1.44      0.60 o
  -6  -3   8      144.03      140.38      2.68 o
  -5  -3   8      145.67      149.86      2.38 o
  -4  -3   8      278.07      280.79      4.47 o
  -3  -3   8      227.81      232.83      3.72 o
  -2  -3   8       43.30       36.20      1.16 o
  -1  -3   8       31.70       30.66      0.82 o
   0  -3   8       39.53       38.34      1.36 o
   1  -3   8      188.83      179.20      4.77 o
   2  -3   8        0.13        0.19      0.27 o
   3  -3   8      314.06      331.74      6.70 o
   4  -3   8       18.59       20.82      1.39 o
   5  -3   8       16.84       17.82      1.12 o
   6  -3   8        0.44        0.01      0.80 o
   7  -3   8        4.42        3.28      0.70 o
   8  -3   8        3.09        3.66      0.58 o
  -9  -2   8        9.53        9.55      1.79 o
  -8  -2   8        0.07        0.30      0.31 o
  -7  -2   8        5.99        5.33      0.60 o
  -6  -2   8       32.73       31.67      1.09 o
  -5  -2   8        3.22        2.15      0.28 o
  -4  -2   8      111.93      103.51      1.79 o
  -3  -2   8       39.31       40.46      1.16 o
  -2  -2   8        1.59        2.07      0.39 o
  -1  -2   8       23.00       26.13      0.91 o
   0  -2   8       42.64       40.79      1.79 o
   1  -2   8        4.72        5.90      0.69 o
   2  -2   8        0.43        0.51      0.16 o
   3  -2   8       12.84       12.45      0.49 o
   4  -2   8       78.84       76.63      3.58 o
   5  -2   8        9.09        7.12      0.55 o
   6  -2   8       11.84       10.05      0.83 o
   7  -2   8        0.45        0.22      0.31 o
   8  -2   8        8.54       10.53      1.27 o
  -9  -1   8       51.43       51.20      1.94 o
  -8  -1   8        3.40        4.71      0.72 o
  -7  -1   8       60.24       59.39      2.23 o
  -6  -1   8      172.38      163.41      3.43 o
  -5  -1   8       66.04       62.92      1.40 o
  -4  -1   8       28.23       27.57      0.86 o
  -3  -1   8       20.90       21.79      0.74 o
  -2  -1   8      215.58      218.68      3.28 o
  -1  -1   8      182.49      214.06      3.28 o
   0  -1   8       22.18       23.07      1.47 o
   1  -1   8      295.63      318.63      7.89 o
   2  -1   8        0.47        0.77      0.28 o
   3  -1   8       37.63       49.29      0.97 o
   4  -1   8       22.42       14.90      0.48 o
   5  -1   8        0.29        1.06      0.45 o
   6  -1   8       75.08       71.08      2.23 o
   7  -1   8       23.75       21.39      1.13 o
   8  -1   8        5.57        8.25      1.16 o
  -9   0   8        5.96        4.66      0.73 o
  -8   0   8      205.39      215.85      4.32 o
  -7   0   8       77.36       79.74      2.23 o
  -6   0   8       37.62       38.54      2.09 o
  -5   0   8       83.03       86.17      1.94 o
  -4   0   8        1.27        3.58      0.37 o
  -3   0   8       61.27       73.39      2.68 o
  -2   0   8        0.01        0.64      0.39 o
  -1   0   8       93.39       95.34      2.38 o
   0   0   8        0.57        2.62      0.42 o
   1   0   8       56.69       57.41      2.23 o
   2   0   8       83.89       84.03      1.39 o
   3   0   8       38.58       27.50      0.69 o
   4   0   8       91.74       90.24      2.23 o
   5   0   8        6.96        4.95      0.34 o
   6   0   8       17.49       14.55      0.86 o
   7   0   8       28.30       31.67      2.09 o
   8   0   8        3.55        3.41      1.03 o
  -9   1   8       55.32       58.69      2.53 o
  -8   1   8        9.20        5.39      0.77 o
  -7   1   8       10.16        6.88      0.61 o
  -6   1   8        1.16        2.22      0.46 o
  -5   1   8       41.14       40.74      1.49 o
  -4   1   8        4.73        4.54      0.42 o
  -3   1   8       25.32       28.29      1.13 o
  -2   1   8      228.61      214.51      3.72 o
  -1   1   8       15.45       13.84      0.77 o
   0   1   8        2.78        3.52      0.48 o
   1   1   8        0.25        0.39      0.16 o
   2   1   8       17.23       13.76      0.57 o
   3   1   8      296.87      284.52      3.43 o
   4   1   8       10.19       10.32      0.58 o
   5   1   8        3.35        2.76      0.27 o
   6   1   8       19.25       20.60      0.95 o
   7   1   8        0.38        0.48      0.95 o
   8   1   8        0.18        1.53      1.33 o
  -9   2   8       15.93       19.44      1.94 o
  -8   2   8        2.98        3.25      0.61 o
  -7   2   8       18.22       17.77      0.89 o
  -6   2   8       17.63       12.96      0.82 o
  -5   2   8       97.91      100.09      3.72 o
  -4   2   8        4.45        1.71      0.45 o
  -3   2   8      187.88      189.78      4.17 o
  -2   2   8       13.99       13.56      1.21 o
  -1   2   8        5.60        5.54      0.51 o
   0   2   8       22.63       24.24      0.94 o
   1   2   8        0.69        0.82      0.16 o
   2   2   8       76.68       67.41      1.10 o
   3   2   8      126.55      125.56      3.13 o
   4   2   8        0.20        0.39      0.21 o
   5   2   8       12.03       13.53      0.60 o
   6   2   8       57.59       61.79      2.68 o
   7   2   8       97.85      102.31      3.72 o
   8   2   8       55.56       56.99      4.47 o
  -7   3   8        3.96        5.38      0.74 o
  -6   3   8       53.83       54.16      2.23 o
  -5   3   8        0.28        0.76      0.45 o
  -4   3   8       37.42       29.78      1.64 o
  -3   3   8      477.54      455.23      8.49 o
  -2   3   8      361.02      354.98      6.11 o
  -1   3   8        5.66        5.99      0.66 o
   0   3   8       96.73       80.62      1.94 o
   1   3   8      711.39      680.91      8.04 o
   2   3   8      288.93      282.13      6.26 o
   3   3   8       52.98       47.85      1.49 o
   4   3   8        0.06        0.40      0.25 o
   5   3   8        5.62        4.71      0.40 o
   6   3   8       19.98       19.22      1.04 o
   7   3   8       30.97       31.16      1.94 o
   8   3   8        0.08        0.57      0.49 o
  -8   4   8        7.46        5.87      1.21 o
  -7   4   8        3.39        3.47      1.21 o
  -6   4   8       46.39       47.79      1.94 o
  -5   4   8       13.32       12.84      1.03 o
  -4   4   8        0.38        1.37      0.52 o
  -3   4   8       51.36       53.39      1.64 o
  -2   4   8      120.03      116.37      2.38 o
  -1   4   8        0.27        0.83      0.34 o
   0   4   8       25.22       25.90      1.04 o
   1   4   8        2.51        3.96      0.33 o
   2   4   8        0.34        0.31      0.18 o
   3   4   8        0.62        1.40      0.51 o
   4   4   8      133.92      133.72      3.58 o
   5   4   8       73.99       73.69      2.23 o
   6   4   8        0.06        0.73      0.31 o
   7   4   8       13.40       12.11      2.09 o
  -7   5   8        6.50        7.45      1.34 o
  -6   5   8       14.80       13.90      0.97 o
  -5   5   8        0.95        1.31      0.39 o
  -4   5   8        0.36        0.97      0.39 o
  -3   5   8       17.58       15.46      0.61 o
  -2   5   8        4.55        5.84      0.60 o
  -1   5   8        5.11        4.72      0.46 o
   0   5   8       86.29       72.37      1.79 o
   1   5   8       72.97       58.36      1.49 o
   2   5   8       18.86       15.18      0.58 o
   3   5   8       30.49       26.62      1.21 o
   4   5   8        5.86        5.39      0.61 o
   5   5   8       94.59       95.65      3.72 o
   6   5   8      124.85      129.40      4.17 o
  -7   6   8      283.36      279.90      5.96 o
  -6   6   8        2.32        2.13      0.51 o
  -5   6   8       12.81       13.00      0.86 o
  -4   6   8      172.35      177.41      4.02 o
  -3   6   8       23.87       23.49      1.07 o
  -2   6   8       19.56       14.81      0.80 o
  -1   6   8       41.72       40.64      1.79 o
   0   6   8       81.52       69.13      1.47 o
   1   6   8        5.51        6.64      0.48 o
   2   6   8       13.09       10.32      0.67 o
   3   6   8       36.00       39.30      1.47 o
   4   6   8       32.77       39.21      1.79 o
   5   6   8       26.64       31.33      1.64 o
   6   6   8        7.51        9.86      1.27 o
  -6   7   8       11.26       11.62      1.19 o
  -5   7   8       81.12       87.13      2.23 o
  -4   7   8        9.16       10.38      0.94 o
  -3   7   8        9.36        9.40      0.73 o
  -2   7   8        0.08        0.91      0.30 o
  -1   7   8      108.50      101.35      2.23 o
   0   7   8        1.55        0.70      0.27 o
   1   7   8       38.75       38.10      1.94 o
   2   7   8        0.14        0.36      0.43 o
   3   7   8       31.31       32.97      2.68 o
   4   7   8      110.53      122.40      3.28 o
   5   7   8        2.34        3.80      0.89 o
  -5   8   8        2.36        1.09      0.42 o
  -4   8   8       41.16       44.50      2.23 o
  -3   8   8       56.53       61.09      2.23 o
  -2   8   8       64.13       69.67      1.94 o
  -1   8   8       46.33       48.64      1.43 o
   0   8   8        1.40        2.19      0.34 o
   1   8   8       36.18       38.10      1.94 o
   2   8   8       23.55       19.98      1.94 o
   3   8   8        0.31        1.85      0.60 o
   4   8   8        9.35       10.29      1.37 o
  -3   9   8       24.62       25.76      1.43 o
  -2   9   8        0.65        1.16      0.60 o
   0   9   8       16.32       19.20      1.27 o
   1   9   8       50.44       60.49      3.58 o
   2   9   8      495.77      538.50     14.00 o
  -3  -9   9       19.13       22.30      2.23 o
  -2  -9   9        0.37        0.27      0.40 o
  -1  -9   9       76.27       84.82      3.43 o
   0  -9   9       12.34       13.15      1.16 o
   1  -9   9        3.79        3.22      0.52 o
   2  -9   9       38.57       40.93      1.94 o
  -4  -8   9        9.93       13.23      1.49 o
  -3  -8   9        3.65        3.23      1.03 o
  -2  -8   9        7.19        8.12      1.03 o
  -1  -8   9        4.72        3.11      0.61 o
   0  -8   9        9.28        9.59      1.16 o
   1  -8   9        0.42        1.09      0.40 o
   2  -8   9        2.29        2.59      0.52 o
   3  -8   9       27.44       27.42      1.64 o
   4  -8   9       17.81       19.20      1.12 o
  -6  -7   9       21.85       18.29      1.30 o
  -5  -7   9       18.86       18.05      1.21 o
  -4  -7   9      259.30      262.02      4.62 o
  -3  -7   9       88.70       86.65      2.09 o
  -2  -7   9       51.44       48.41      1.79 o
   0  -7   9        1.39        1.44      0.37 o
   1  -7   9       27.24       31.55      2.53 o
   2  -7   9        6.76        7.49      0.85 o
   3  -7   9        4.72        6.58      0.66 o
   4  -7   9        1.66        1.52      0.55 o
   5  -7   9        0.52        1.50      0.52 o
  -7  -6   9       10.26       12.57      1.03 o
  -6  -6   9       14.03       16.40      1.12 o
  -5  -6   9        0.87        0.60      0.34 o
  -4  -6   9        2.45        2.96      0.52 o
  -3  -6   9       33.93       36.21      1.28 o
  -2  -6   9        3.77        3.69      0.51 o
  -1  -6   9        7.70        8.51      0.52 o
   0  -6   9       24.83       21.99      0.98 o
   1  -6   9      137.62      150.15      3.43 o
   2  -6   9        0.06        0.45      0.39 o
   3  -6   9       31.52       29.88      1.28 o
   4  -6   9       50.99       52.02      1.79 o
   5  -6   9        1.65        1.04      0.37 o
   6  -6   9        1.41        1.52      0.85 o
  -7  -5   9        2.55        1.89      0.54 o
  -6  -5   9        2.29        3.59      0.61 o
  -5  -5   9       11.46       11.66      0.89 o
  -4  -5   9       11.68        9.79      0.89 o
  -3  -5   9       14.67       18.23      0.74 o
  -2  -5   9       13.22       15.28      0.94 o
  -1  -5   9      120.23      123.82      2.38 o
   0  -5   9        1.58        0.61      0.36 o
   1  -5   9      159.20      165.20      3.43 o
   2  -5   9       65.12       65.51      2.53 o
   3  -5   9       71.56       71.55      2.83 o
   4  -5   9        3.33        1.91      0.43 o
   5  -5   9       38.77       37.66      2.53 o
   6  -5   9       12.41       12.39      1.30 o
   7  -5   9        0.21        1.24      0.69 o
  -8  -4   9        0.41        1.13      1.06 o
  -7  -4   9       52.21       57.69      2.23 o
  -6  -4   9       38.79       41.93      1.64 o
  -5  -4   9       18.35       19.39      0.97 o
  -4  -4   9      100.90      102.52      1.94 o
  -3  -4   9       86.00       84.22      1.49 o
  -2  -4   9        0.73        0.36      0.22 o
  -1  -4   9       18.72       17.85      0.82 o
   0  -4   9      719.50      727.68     10.43 o
   1  -4   9       10.41        8.24      0.82 o
   2  -4   9       36.11       31.79      1.39 o
   3  -4   9      147.82      155.22      4.62 o
   4  -4   9        7.88        7.79      0.64 o
   5  -4   9      156.92      170.86      4.62 o
   6  -4   9       36.51       41.11      1.79 o
   7  -4   9       24.47       27.35      1.64 o
  -7  -3   9        0.47        0.61      0.54 o
  -6  -3   9        6.00        4.71      0.46 o
  -5  -3   9       38.66       36.59      1.79 o
  -4  -3   9      232.47      233.72      3.28 o
  -3  -3   9      253.44      246.38      3.28 o
  -2  -3   9       17.49       17.40      0.67 o
  -1  -3   9      185.26      195.14      2.83 o
   0  -3   9       90.50       89.54      1.94 o
   1  -3   9       26.59       24.56      1.47 o
   2  -3   9        0.68        0.21      0.16 o
   3  -3   9      570.67      610.00     11.92 o
   4  -3   9        3.96        4.68      0.69 o
   5  -3   9       34.85       33.73      1.49 o
   6  -3   9       27.71       26.90      1.47 o
   7  -3   9        0.01        0.37      0.42 o
   8  -3   9        1.19        0.60      0.49 o
  -8  -2   9       19.58       17.52      1.04 o
  -7  -2   9        0.99        0.49      0.61 o
  -6  -2   9        7.44        7.67      0.58 o
  -5  -2   9        0.00        0.22      0.39 o
  -4  -2   9      345.47      351.85      4.62 o
  -3  -2   9        0.01        0.34      0.25 o
  -2  -2   9       85.56       86.43      1.64 o
  -1  -2   9       21.70       21.36      0.91 o
   0  -2   9      168.89      159.09      3.43 o
   1  -2   9        7.72        8.39      0.67 o
   2  -2   9       25.37       23.60      1.42 o
   3  -2   9        0.06        0.22      0.21 o
   4  -2   9       36.45       39.21      2.23 o
   5  -2   9        3.32        1.28      0.46 o
   6  -2   9       21.97       24.46      1.30 o
   7  -2   9        8.55        7.02      0.74 o
   8  -2   9        5.18        2.40      1.06 o
  -8  -1   9       29.40       26.44      1.28 o
  -7  -1   9       31.60       25.43      1.21 o
  -6  -1   9       97.45       99.51      2.53 o
  -5  -1   9       12.75       10.52      0.73 o
  -4  -1   9      131.80      120.87      2.23 o
  -3  -1   9        8.51       11.99      0.61 o
  -2  -1   9       10.77        8.62      0.58 o
  -1  -1   9      584.36      600.47      8.49 o
   0  -1   9       16.71       13.78      0.82 o
   1  -1   9       61.81       77.16      2.38 o
   2  -1   9        0.96        0.43      0.31 o
   3  -1   9       44.33       39.80      0.95 o
   4  -1   9      314.05      296.29      4.17 o
   5  -1   9       42.34       44.66      1.64 o
   6  -1   9       28.02       20.87      1.12 o
   7  -1   9       49.18       53.79      1.94 o
   8  -1   9        1.64        1.06      1.16 o
  -8   0   9        1.24        2.85      0.82 o
  -7   0   9       93.62       96.18      2.53 o
  -6   0   9        2.72        5.18      0.72 o
  -5   0   9       98.59       98.05      1.94 o
  -4   0   9      255.23      258.45      3.72 o
  -3   0   9       30.59       31.15      1.06 o
  -2   0   9       88.98      101.22      2.38 o
  -1   0   9        0.01        0.73      0.37 o
   0   0   9      102.80      101.43      2.68 o
   1   0   9       11.23        8.48      0.70 o
   2   0   9      476.87      465.51      5.81 o
   3   0   9       48.90       42.05      0.95 o
   4   0   9        4.36        2.74      0.33 o
   5   0   9        2.29        2.37      0.46 o
   6   0   9        0.92        1.10      0.40 o
   7   0   9        4.45        3.66      0.82 o
   8   0   9        9.28        8.33      1.94 o
  -8   1   9        4.87        4.96      0.77 o
  -7   1   9        2.99        3.38      0.82 o
  -6   1   9       25.02       19.98      1.12 o
  -5   1   9      127.66      105.96      2.23 o
  -4   1   9       15.93       11.74      0.64 o
  -3   1   9       12.01       12.80      0.80 o
  -2   1   9       34.47       34.51      1.31 o
  -1   1   9      108.38      110.46      2.38 o
   0   1   9        7.47        7.08      0.61 o
   1   1   9        3.50        3.89      0.43 o
   2   1   9        0.72        1.16      0.16 o
   3   1   9       90.57       86.62      2.09 o
   4   1   9        0.07        0.64      0.37 o
   5   1   9        0.18        0.36      0.27 o
   6   1   9        5.57        6.32      0.60 o
   7   1   9       55.38       53.39      2.68 o
   8   1   9       13.16       13.94      1.47 o
  -8   2   9       33.12       44.20      2.09 o
  -7   2   9       13.39       13.02      1.12 o
  -6   2   9       12.39       12.47      1.03 o
  -5   2   9       18.57       13.60      0.89 o
  -4   2   9       22.17       16.98      1.04 o
  -3   2   9       18.46       16.91      1.94 o
  -2   2   9        4.66        5.79      0.58 o
  -1   2   9        9.34        7.66      0.60 o
   0   2   9       27.60       27.77      0.92 o
   1   2   9      205.20      209.14      4.62 o
   2   2   9      333.28      324.89      3.87 o
   3   2   9      371.84      371.96      5.06 o
   4   2   9      112.05      115.21      2.09 o
   5   2   9        6.06        6.58      0.45 o
   6   2   9      241.89      254.13      8.94 o
   7   2   9       12.85       11.72      1.94 o
   8   2   9        8.53        7.18      1.06 o
  -8   3   9       27.71       30.14      3.13 o
  -7   3   9        0.61        0.39      0.43 o
  -6   3   9        9.89        7.85      1.30 o
  -5   3   9       38.35       37.94      1.49 o
  -4   3   9      224.04      223.00      5.21 o
  -3   3   9       42.42       39.31      2.23 o
  -2   3   9      552.32      537.31     10.73 o
  -1   3   9      910.48      888.11     11.47 o
   0   3   9     1120.18     1081.91     12.96 o
   1   3   9        2.97        3.66      0.34 o
   2   3   9      199.45      197.82      3.58 o
   3   3   9        7.34        7.24      0.86 o
   4   3   9       14.85       14.45      1.21 o
   5   3   9        0.04        0.74      0.28 o
   6   3   9        1.73        2.29      0.70 o
   7   3   9       34.34       36.78      2.09 o
  -8   4   9       20.41       16.16      1.49 o
  -7   4   9       48.67       59.42      3.58 o
  -6   4   9       78.22       75.11      2.68 o
  -5   4   9       16.47       15.19      0.97 o
  -4   4   9        1.04        1.53      0.45 o
  -3   4   9        0.04        0.70      0.37 o
  -2   4   9        0.96        0.30      0.22 o
  -1   4   9        7.59        6.93      0.49 o
   0   4   9       25.86       26.08      0.95 o
   1   4   9        8.00        5.09      1.27 o
   2   4   9        3.19        3.08      0.40 o
   3   4   9       45.44       48.61      1.49 o
   4   4   9      110.33      106.15      2.83 o
   5   4   9       89.04       95.75      2.38 o
   6   4   9        2.40        1.31      0.94 o
   7   4   9       20.90       22.17      2.68 o
  -7   5   9       55.69       62.28      3.43 o
  -6   5   9        0.48        1.09      0.67 o
  -5   5   9       33.11       37.96      1.64 o
  -4   5   9       13.72       11.68      0.95 o
  -3   5   9       74.80       72.50      1.94 o
  -2   5   9       15.92       17.16      0.88 o
  -1   5   9       14.57        9.82      0.60 o
   0   5   9        7.29        3.53      0.36 o
   1   5   9        1.53        1.07      0.30 o
   2   5   9       56.94       50.17      1.64 o
   3   5   9       51.95       49.13      1.64 o
   4   5   9        7.11        9.94      0.73 o
   5   5   9        1.14        1.19      0.39 o
   6   5   9       87.58       97.27      3.13 o
  -6   6   9       49.99       54.43      2.23 o
  -5   6   9        0.08        0.77      0.48 o
  -4   6   9       76.65       72.83      2.23 o
  -3   6   9       47.27       46.88      1.49 o
  -2   6   9      151.28      148.63      3.13 o
  -1   6   9       26.87       26.32      1.79 o
   0   6   9       46.21       48.86      1.25 o
   1   6   9        4.35        4.05      0.46 o
   2   6   9        6.58        6.63      1.12 o
   3   6   9       17.18       18.58      0.97 o
   4   6   9       65.06       70.77      4.92 o
   5   6   9        1.37        2.34      0.52 o
  -5   7   9        0.53        2.90      0.82 o
  -4   7   9        8.42        4.96      0.82 o
  -3   7   9        3.03        2.64      0.42 o
  -2   7   9       15.26       14.57      0.86 o
  -1   7   9       14.47       15.51      0.88 o
   0   7   9        7.09        7.03      0.54 o
   1   7   9       61.03       55.86      2.23 o
   3   7   9        2.96        3.58      0.63 o
   4   7   9       34.34       36.14      1.94 o
  -4   8   9       42.32       44.42      1.94 o
  -3   8   9        1.09        2.32      0.60 o
  -2   8   9       20.32       20.71      1.07 o
  -1   8   9      140.69      150.60      3.28 o
   0   8   9        1.16        2.04      0.45 o
   1   8   9       58.32       61.80      3.13 o
   2   8   9        7.14        8.03      1.19 o
   3   8   9       65.15       68.02      2.53 o
  -1  -9  10        4.90        6.14      0.82 o
   0  -9  10        4.72        4.26      0.80 o
   1  -9  10       21.82       24.92      1.39 o
  -4  -8  10       26.14       22.58      1.30 o
  -3  -8  10       15.29       13.29      1.12 o
  -2  -8  10        0.84        0.91      0.43 o
  -1  -8  10       24.84       20.68      1.37 o
   0  -8  10        7.70        7.28      1.64 o
   1  -8  10        0.12        0.52      0.45 o
   2  -8  10        9.64       15.40      1.12 o
   3  -8  10       15.31       13.20      0.89 o
  -5  -7  10       28.32       31.28      5.51 o
  -4  -7  10        2.24        2.22      0.52 o
  -3  -7  10        3.57        2.47      0.48 o
  -2  -7  10       21.21       21.60      1.30 o
  -1  -7  10        2.70        1.82      0.48 o
   0  -7  10        6.59        5.36      0.54 o
   1  -7  10        0.48        1.52      0.40 o
   2  -7  10       27.53       33.02      1.49 o
   3  -7  10        0.98        0.73      0.31 o
   4  -7  10       14.23       11.90      0.97 o
   5  -7  10        0.89        0.73      0.40 o
  -6  -6  10        0.02        0.40      0.66 o
  -5  -6  10       24.07       25.64      1.13 o
  -4  -6  10       10.90       11.08      1.12 o
  -3  -6  10        7.46        7.64      0.63 o
  -2  -6  10       60.34       63.92      1.79 o
  -1  -6  10        4.39        5.93      0.49 o
   0  -6  10       11.27       12.94      0.74 o
   1  -6  10        0.00        0.07      0.42 o
   2  -6  10        0.03        0.57      0.40 o
   3  -6  10        3.11        3.69      0.49 o
   4  -6  10        0.01        0.79      0.36 o
   5  -6  10        0.13        0.55      0.42 o
   6  -6  10        3.31        1.58      0.46 o
  -7  -5  10        7.91        6.51      1.21 o
  -6  -5  10        0.00        0.48      0.36 o
  -5  -5  10        3.77        3.78      0.74 o
  -4  -5  10       28.02       29.09      1.21 o
  -3  -5  10       29.71       28.88      0.95 o
  -2  -5  10        9.99        9.82      1.00 o
  -1  -5  10       14.28       15.43      1.04 o
   0  -5  10        4.34        4.36      0.46 o
   1  -5  10       26.64       25.23      2.68 o
   2  -5  10       70.74       66.39      2.53 o
   3  -5  10        3.63        2.62      0.70 o
   4  -5  10       26.01       23.28      1.13 o
   5  -5  10       17.97       17.98      1.21 o
   6  -5  10        9.99       12.63      1.30 o
  -7  -4  10       11.04        7.76      1.21 o
  -6  -4  10        0.35        1.55      0.57 o
  -5  -4  10       90.30       89.51      3.13 o
  -4  -4  10      143.79      154.32      2.68 o
  -3  -4  10       51.10       58.63      1.94 o
  -2  -4  10      142.25      145.16      3.58 o
  -1  -4  10       11.46       11.48      1.12 o
   0  -4  10      274.37      287.65      6.41 o
   1  -4  10       12.01       10.04      0.95 o
   2  -4  10       63.82       58.04      1.94 o
   3  -4  10       13.41       12.30      0.74 o
   4  -4  10       30.61       27.66      1.43 o
   5  -4  10        0.04        0.49      0.97 o
   7  -4  10        3.68        2.10      0.86 o
  -8  -3  10       26.00       26.57      1.49 o
  -7  -3  10       25.12       20.56      1.79 o
  -6  -3  10       15.99       16.34      0.80 o
  -5  -3  10       28.23       25.26      0.86 o
  -4  -3  10       52.99       59.64      1.94 o
  -3  -3  10       60.95       66.53      1.46 o
  -2  -3  10      138.04      143.45      2.38 o
  -1  -3  10       18.91       18.16      0.74 o
   0  -3  10        0.00        0.21      0.88 o
   1  -3  10       44.31       46.49      1.64 o
   2  -3  10        2.25        0.83      0.36 o
   3  -3  10       41.26       39.92      1.16 o
   4  -3  10        0.02        0.63      0.45 o
   5  -3  10       86.74       90.17      2.68 o
   6  -3  10       19.30       19.19      2.09 o
   7  -3  10        0.55        0.82      0.72 o
  -8  -2  10        7.63        7.48      0.73 o
  -7  -2  10        3.89        5.48      0.82 o
  -6  -2  10        2.36        1.76      0.33 o
  -5  -2  10        1.82        2.22      0.42 o
  -4  -2  10       74.29       77.31      1.94 o
  -3  -2  10       12.53       11.16      0.60 o
  -2  -2  10       38.00       42.68      1.16 o
  -1  -2  10       38.50       38.55      1.43 o
   0  -2  10       70.49       70.12      3.58 o
   1  -2  10        0.39        0.51      0.48 o
   2  -2  10        0.42        1.01      0.39 o
   3  -2  10       31.65       26.95      0.88 o
   4  -2  10        8.71        7.75      0.74 o
   5  -2  10       37.21       34.83      2.68 o
   6  -2  10        1.16        2.01      0.46 o
   7  -2  10        1.20        1.10      0.36 o
  -8  -1  10        0.33        0.97      0.37 o
  -7  -1  10       38.55       41.66      1.64 o
  -6  -1  10       21.11       23.58      1.40 o
  -5  -1  10       46.10       43.26      1.19 o
  -4  -1  10       33.31       33.08      1.00 o
  -3  -1  10      129.70      138.28      2.38 o
  -2  -1  10        5.99        8.92      0.72 o
  -1  -1  10       72.60       68.18      2.83 o
   0  -1  10       39.99       40.82      1.64 o
   1  -1  10        0.89        0.51      0.45 o
   2  -1  10      108.00       91.27      2.38 o
   3  -1  10       12.04       11.35      0.48 o
   4  -1  10       41.62       34.13      1.47 o
   5  -1  10       30.82       25.98      1.49 o
   6  -1  10       27.61       29.05      1.79 o
   7  -1  10        0.03        1.16      0.60 o
  -8   0  10       24.59       28.05      1.64 o
  -7   0  10       30.47       32.21      1.36 o
  -6   0  10      111.66      110.04      2.68 o
  -5   0  10        0.05        0.54      0.28 o
  -4   0  10       12.10       15.58      0.74 o
  -3   0  10       33.36       35.72      1.21 o
  -2   0  10       17.70       16.28      0.95 o
  -1   0  10       86.72       85.67      2.09 o
   0   0  10       88.15       89.02      2.23 o
   1   0  10       37.12       28.15      0.98 o
   2   0  10       90.04       89.85      1.79 o
   3   0  10       20.31       16.82      0.74 o
   4   0  10       36.40       38.69      1.30 o
   5   0  10        4.56        3.69      0.55 o
   6   0  10        0.59        0.98      0.34 o
   7   0  10       45.73       51.03      2.68 o
  -8   1  10        1.48        1.00      0.48 o
  -7   1  10        6.58        7.21      0.66 o
  -6   1  10       45.61       45.05      1.43 o
  -5   1  10      103.85       99.28      2.09 o
  -4   1  10       66.37       61.73      1.79 o
  -3   1  10       26.66       21.70      1.04 o
  -2   1  10        7.64        9.34      0.74 o
  -1   1  10       22.91       22.14      1.04 o
   0   1  10        0.31        0.67      0.51 o
   1   1  10       13.26       11.86      0.67 o
   2   1  10        3.62        3.53      0.55 o
   3   1  10        4.99        4.75      0.67 o
   4   1  10        4.27        3.35      0.49 o
   5   1  10       66.75       67.08      2.23 o
   6   1  10       48.93       53.12      8.04 o
   7   1  10        0.34        0.73      1.19 o
  -8   2  10       33.51       35.83      1.94 o
  -7   2  10       15.66       14.14      1.21 o
  -6   2  10        0.58        0.13      0.79 o
  -5   2  10       19.51       18.66      1.04 o
  -4   2  10        2.65        2.46      0.51 o
  -3   2  10      105.33      100.33      2.53 o
  -2   2  10      116.45      112.94      4.32 o
  -1   2  10        1.76        2.17      0.45 o
   0   2  10      460.70      457.17      5.81 o
   1   2  10      344.06      339.63      4.47 o
   2   2  10      153.86      154.62      2.98 o
   3   2  10       24.10       26.35      0.80 o
   4   2  10        3.45        2.44      0.52 o
   5   2  10       54.66       58.71      1.44 o
   6   2  10       36.15       34.11      2.09 o
   7   2  10        4.77        5.09      0.91 o
  -7   3  10        1.70        1.67      1.49 o
  -6   3  10       70.08       71.87      2.68 o
  -5   3  10       64.41       63.82      2.09 o
  -4   3  10        7.61       10.13      1.37 o
  -3   3  10       53.76       51.17      2.09 o
  -2   3  10        0.24        1.27      0.45 o
  -1   3  10      120.64      116.85      2.53 o
   0   3  10       66.28       65.69      1.64 o
   1   3  10        8.50        7.42      0.60 o
   2   3  10        3.49        2.55      0.31 o
   3   3  10        0.28        0.66      0.28 o
   4   3  10        1.11        1.18      0.27 o
   5   3  10        4.75        5.11      0.61 o
   6   3  10       49.95       45.49      2.38 o
   7   3  10        6.14        5.26      1.47 o
  -7   4  10       19.70       19.87      1.39 o
  -6   4  10        7.97        8.73      1.30 o
  -5   4  10        2.04        2.47      0.49 o
  -4   4  10        5.16        5.85      1.12 o
  -3   4  10        3.64        2.25      0.85 o
  -2   4  10        0.17        0.48      0.31 o
  -1   4  10      116.88      113.14      2.23 o
   0   4  10        9.05        9.44      0.80 o
   1   4  10       28.40       24.56      1.21 o
   2   4  10       13.51       12.36      1.19 o
   3   4  10        0.14        0.25      0.34 o
   4   4  10      136.18      129.55      2.98 o
   5   4  10       22.35       20.87      1.27 o
   6   4  10       18.13       17.52      2.23 o
  -6   5  10       47.23       44.45      1.79 o
  -5   5  10       11.91       14.73      0.86 o
  -4   5  10       10.66       10.64      0.95 o
  -3   5  10      138.90      141.16      3.43 o
  -2   5  10        0.95        0.85      0.27 o
  -1   5  10       17.57       15.34      0.74 o
   0   5  10        0.06        1.04      0.27 o
   1   5  10       12.44       10.14      0.61 o
   2   5  10        8.42        8.79      1.27 o
   3   5  10        2.54        4.23      0.82 o
   4   5  10       91.89       94.29      2.38 o
   5   5  10       47.56       54.56      1.79 o
   6   5  10        6.31        6.64      1.47 o
  -6   6  10       25.69       27.63      1.43 o
  -5   6  10        4.47        2.74      0.54 o
  -4   6  10      128.69      130.67      6.41 o
  -3   6  10        2.98        3.72      0.54 o
  -2   6  10       28.48       32.06      1.28 o
  -1   6  10        3.16        4.10      0.55 o
   0   6  10      113.80      112.20      3.13 o
   1   6  10       11.89       14.17      1.19 o
   2   6  10       12.78       15.63      0.89 o
   3   6  10       66.34       73.60      2.09 o
   4   6  10       21.23       23.86      1.94 o
   5   6  10       72.51       73.57      2.98 o
  -4   7  10       18.34       16.19      1.94 o
  -3   7  10        0.44        0.77      0.37 o
  -2   7  10       41.11       42.14      1.49 o
  -1   7  10       16.68       16.48      1.07 o
   0   7  10        0.05        0.92      0.48 o
   1   7  10        0.25        1.25      0.70 o
   2   7  10       13.26       11.31      1.46 o
   3   7  10       68.01       75.70      2.83 o
  -3   8  10        2.96        2.87      0.55 o
  -2   8  10        7.20        6.49      0.63 o
  -1   8  10        0.93        1.31      0.40 o
   0   8  10        0.22        0.43      0.39 o
   1   8  10      139.36      150.30      5.06 o
   2   8  10       25.59       24.36      3.58 o
  -2  -8  11       34.22       32.98      2.38 o
  -1  -8  11        1.86        2.49      0.61 o
   0  -8  11        0.58        1.55      0.48 o
   1  -8  11        3.33        4.80      0.82 o
   2  -8  11       32.34       42.38      2.23 o
  -4  -7  11       16.70       18.77      1.12 o
  -3  -7  11        0.00        0.06      0.64 o
  -2  -7  11       49.89       51.00      1.94 o
  -1  -7  11       11.73       12.87      0.95 o
   0  -7  11       48.32       53.92      2.23 o
   1  -7  11        0.77        1.03      1.01 o
   2  -7  11       48.12       47.28      1.94 o
   3  -7  11        0.25        0.73      0.88 o
   4  -7  11        1.71        2.31      0.55 o
  -5  -6  11        4.79        5.62      1.12 o
  -4  -6  11        2.97        2.83      0.51 o
  -3  -6  11       20.91       22.90      1.28 o
  -2  -6  11        1.39        1.30      0.36 o
  -1  -6  11       21.18       27.05      1.01 o
   0  -6  11       29.13       31.34      1.21 o
   1  -6  11       19.64       20.97      1.21 o
   2  -6  11       13.44       12.89      1.30 o
   4  -6  11        5.11        7.24      1.79 o
   5  -6  11       12.37       14.33      1.12 o
  -6  -5  11       21.42       21.48      1.13 o
  -5  -5  11       10.62        9.88      0.82 o
  -4  -5  11       61.61       55.85      1.79 o
  -3  -5  11        2.91        3.10      0.48 o
  -2  -5  11       10.24        9.86      0.73 o
  -1  -5  11        8.66        9.73      0.67 o
   0  -5  11        2.13        1.73      0.58 o
   1  -5  11       79.12       77.13      3.87 o
   2  -5  11       20.49       24.27      1.30 o
   3  -5  11        7.56        7.43      1.27 o
   4  -5  11      222.02      230.00     10.43 o
   5  -5  11       37.01       34.54      1.79 o
  -7  -4  11        0.43        1.47      0.60 o
  -6  -4  11        0.47        0.70      0.30 o
  -5  -4  11       23.29       23.22      1.42 o
  -4  -4  11      144.18      148.13      4.32 o
  -3  -4  11      148.74      147.50      2.68 o
  -2  -4  11      753.96      787.56     11.47 o
  -1  -4  11       40.64       35.39      1.28 o
   0  -4  11      101.58       96.02      2.68 o
   1  -4  11        1.91        2.26      1.03 o
   2  -4  11        6.99        5.09      0.61 o
   3  -4  11       22.25       25.23      1.13 o
   4  -4  11       37.71       35.57      3.13 o
   5  -4  11        0.90        1.30      0.52 o
   6  -4  11        5.43        8.18      1.03 o
  -7  -3  11       12.46       10.01      0.73 o
  -6  -3  11        1.92        1.67      0.51 o
  -5  -3  11        0.29        0.72      0.49 o
  -4  -3  11       11.99       13.05      0.85 o
  -3  -3  11        8.87        6.90      0.49 o
  -2  -3  11       21.72       20.33      0.80 o
  -1  -3  11       20.73       20.90      0.94 o
   0  -3  11        3.96        4.13      0.55 o
   1  -3  11       42.49       41.01      1.64 o
   2  -3  11       14.53       12.47      0.86 o
   3  -3  11        2.77        1.16      0.27 o
   4  -3  11        0.80        0.63      0.37 o
   5  -3  11       42.57       40.55      1.79 o
   6  -3  11        0.32        0.74      0.45 o
  -7  -2  11        0.03        0.80      0.67 o
  -6  -2  11        0.66        1.37      0.36 o
  -5  -2  11       55.19       55.22      1.44 o
  -4  -2  11       11.21        9.79      0.73 o
  -3  -2  11        0.17        0.83      0.34 o
  -2  -2  11        9.28       10.74      0.60 o
  -1  -2  11       27.24       24.88      1.94 o
   0  -2  11       16.04       17.76      1.04 o
   1  -2  11       15.42       16.56      0.95 o
   2  -2  11       58.46       62.50      1.79 o
   3  -2  11       22.38       19.31      0.80 o
   4  -2  11       23.91       21.78      1.39 o
   5  -2  11       15.86       13.20      1.03 o
   6  -2  11        6.42        7.30      1.37 o
   7  -2  11        6.21        7.36      1.16 o
  -7  -1  11       44.52       53.98      1.94 o
  -6  -1  11       10.05        6.82      0.79 o
  -5  -1  11       92.08       94.07      2.38 o
  -4  -1  11      133.56      131.82      2.53 o
  -3  -1  11       98.50       99.46      3.13 o
  -2  -1  11        0.28        0.63      0.55 o
  -1  -1  11       23.92       23.91      1.79 o
   0  -1  11       35.41       31.07      1.47 o
   1  -1  11       25.13       26.31      3.13 o
   2  -1  11      150.23      129.63      2.68 o
   3  -1  11       41.12       36.20      1.42 o
   4  -1  11        1.33        1.09      0.36 o
   5  -1  11       41.64       49.46      2.98 o
   6  -1  11        0.00        1.25      0.73 o
   7  -1  11       96.19      103.29      4.32 o
  -7   0  11       13.08        9.82      0.74 o
  -6   0  11       12.93       16.56      1.07 o
  -5   0  11        0.06        0.46      0.33 o
  -4   0  11        0.34        0.22      0.36 o
  -3   0  11        0.72        0.45      0.43 o
  -2   0  11        0.00        0.19      0.33 o
  -1   0  11      131.71      126.80      2.83 o
   0   0  11        4.51        5.90      0.61 o
   1   0  11       38.02       34.11      1.94 o
   2   0  11       62.26       55.50      1.79 o
   3   0  11        4.44        4.07      0.54 o
   4   0  11      118.30      117.23      2.53 o
   5   0  11        0.22        0.70      0.34 o
   6   0  11        3.32        2.35      0.46 o
   7   0  11        6.85        4.19      1.16 o
  -7   1  11        1.02        1.07      0.54 o
  -6   1  11        9.62        9.89      0.82 o
  -5   1  11       23.71       22.72      1.13 o
  -4   1  11       30.85       34.23      1.43 o
  -3   1  11       58.53       56.95      1.79 o
  -2   1  11       21.04       23.06      1.79 o
  -1   1  11      118.51      116.18      3.28 o
   1   1  11       18.53       17.58      0.94 o
   2   1  11        1.39        1.22      0.52 o
   3   1  11       10.39        9.64      0.63 o
   4   1  11        6.28        6.73      0.46 o
   5   1  11       17.91       18.11      1.04 o
   6   1  11        0.25        2.09      1.34 o
   7   1  11       45.01       43.59      2.53 o
  -7   2  11        6.90        4.69      0.95 o
  -6   2  11        0.00        0.83      0.45 o
  -5   2  11        0.67        1.03      0.42 o
  -4   2  11        7.34        7.92      0.86 o
  -3   2  11      135.44      136.05      3.13 o
  -2   2  11      457.85      451.06      8.04 o
  -1   2  11      736.02      732.89     11.92 o
   0   2  11      250.39      251.30      3.87 o
   1   2  11      200.48      199.46      2.98 o
   2   2  11       49.83       48.62      1.43 o
   3   2  11        3.86        3.47      0.40 o
   4   2  11        9.06       10.99      0.86 o
   5   2  11        5.51        4.84      0.57 o
   6   2  11       51.08       58.85      2.83 o
  -7   3  11       89.80       84.55      3.28 o
  -6   3  11       12.25       12.24      1.42 o
  -5   3  11        0.18        0.77      0.48 o
  -4   3  11        7.61        7.98      0.92 o
  -3   3  11       12.93       12.74      1.06 o
  -2   3  11      473.58      449.72     12.36 o
  -1   3  11       55.66       54.10      1.44 o
   0   3  11      149.42      148.23      2.83 o
   1   3  11       33.28       33.34      1.00 o
   2   3  11        1.59        2.31      0.37 o
   3   3  11       34.36       32.49      1.00 o
   4   3  11        0.14        0.61      0.28 o
   5   3  11       71.67       76.31     10.13 o
   6   3  11       32.77       32.50      1.94 o
  -6   4  11        1.61        2.22      0.95 o
  -5   4  11        0.09        1.37      0.98 o
  -4   4  11        4.95        6.54      1.21 o
  -3   4  11       28.66       28.54      1.47 o
  -2   4  11        0.00        0.34      0.28 o
  -1   4  11        5.35        5.59      0.55 o
   0   4  11        1.72        1.85      0.40 o
   1   4  11      132.55      128.24      2.98 o
   2   4  11       32.18       28.96      1.43 o
   3   4  11       35.88       36.48      1.64 o
   4   4  11        0.52        0.30      0.37 o
   5   4  11        7.11        6.63      0.95 o
  -6   5  11       69.09       73.38      2.53 o
  -5   5  11        1.45        1.30      0.43 o
  -4   5  11        9.24        7.95      0.95 o
  -3   5  11      255.94      257.26      5.66 o
  -2   5  11        8.95       10.14      0.82 o
  -1   5  11        9.52        8.61      0.58 o
   0   5  11       25.30       22.84      1.28 o
   1   5  11       39.24       39.06      2.23 o
   2   5  11       24.15       28.71      1.28 o
   3   5  11       22.85       24.34      1.21 o
   4   5  11       17.03       17.49      1.12 o
   5   5  11        0.51        0.15      0.46 o
  -5   6  11        1.65        2.00      0.55 o
  -4   6  11       13.87       17.25      1.30 o
  -3   6  11       83.12       83.23      2.53 o
  -2   6  11       30.22       30.48      1.43 o
  -1   6  11       42.70       47.00      2.38 o
   0   6  11       37.32       35.66      1.94 o
   1   6  11       44.39       50.08      2.83 o
   2   6  11      166.82      178.31      4.17 o
   3   6  11        9.60        9.44      0.89 o
   4   6  11        1.90        2.64      0.66 o
  -3   7  11       31.16       33.29      1.64 o
  -2   7  11       39.88       45.75      1.79 o
  -1   7  11        5.83        7.78      1.79 o
   0   7  11       87.72       95.84      3.28 o
   1   7  11       21.01       25.84      1.49 o
   2   7  11        1.55        1.73      0.43 o
  -3  -7  12        0.55        1.25      0.61 o
  -2  -7  12       23.98       27.54      2.09 o
  -1  -7  12        3.13        0.92      0.42 o
   0  -7  12       17.99       18.61      1.39 o
   1  -7  12        0.17        0.77      0.46 o
   2  -7  12        5.46        6.58      1.49 o
  -4  -6  12        7.84        9.24      0.89 o
  -3  -6  12        0.47        0.31      0.82 o
  -2  -6  12        0.56        1.06      0.33 o
  -1  -6  12        0.90        0.92      0.28 o
   0  -6  12       62.24       65.75      1.94 o
   2  -6  12       19.09       18.96      1.12 o
   3  -6  12       24.79       23.15      1.13 o
   4  -6  12        5.33        4.44      1.21 o
  -5  -5  12        2.57        4.17      0.55 o
  -4  -5  12       23.43       28.06      1.21 o
  -3  -5  12        8.26        8.82      0.70 o
  -2  -5  12       15.35       16.46      0.80 o
  -1  -5  12      142.53      153.28      3.13 o
   0  -5  12        0.91        0.94      0.79 o
   1  -5  12        0.31        0.33      0.39 o
   2  -5  12       12.24       11.60      1.21 o
   3  -5  12        8.39        7.15      1.37 o
   4  -5  12        5.16        4.19      1.12 o
   5  -5  12        2.60        4.07      0.73 o
  -6  -4  12        0.00        0.51      0.34 o
  -5  -4  12        3.48        5.26      0.66 o
  -4  -4  12      167.91      173.99      3.72 o
  -3  -4  12      224.68      232.23      4.02 o
  -2  -4  12       12.44       13.88      0.74 o
  -1  -4  12       56.08       51.75      1.94 o
   0  -4  12        7.82        9.35      1.49 o
   1  -4  12       21.47       20.56      1.12 o
   2  -4  12        0.00        0.46      0.89 o
   3  -4  12       13.20       13.42      1.03 o
   4  -4  12      143.04      167.88      5.96 o
   5  -4  12        6.18        7.19      0.82 o
  -6  -3  12        0.01        0.19      0.37 o
  -5  -3  12       21.18       21.75      1.34 o
  -4  -3  12       35.10       37.75      1.22 o
  -3  -3  12      104.98      113.11      3.58 o
  -2  -3  12        3.72        2.80      0.49 o
  -1  -3  12        7.09        5.87      0.74 o
   0  -3  12       41.56       40.64      1.64 o
   1  -3  12       54.89       53.94      1.79 o
   2  -3  12        3.71        3.05      0.52 o
   3  -3  12        1.20        3.41      0.48 o
   4  -3  12        1.28        1.88      0.51 o
   5  -3  12        8.48        8.18      0.82 o
   6  -3  12        0.87        1.00      0.63 o
  -7  -2  12        4.26        3.86      0.57 o
  -6  -2  12        2.22        3.16      0.43 o
  -5  -2  12       81.52       84.25      1.79 o
  -4  -2  12        8.27        6.46      0.67 o
  -3  -2  12       18.78       18.08      1.07 o
  -2  -2  12        9.48       10.28      0.67 o
  -1  -2  12        8.72        7.39      0.95 o
   0  -2  12       66.65       69.40      2.38 o
   1  -2  12        0.17        0.40      0.30 o
   2  -2  12       38.31       40.23      1.43 o
   3  -2  12       51.71       47.85      1.64 o
   4  -2  12        2.77        3.26      1.12 o
   5  -2  12       17.57       18.35      2.09 o
   6  -2  12        1.16        1.82      1.10 o
  -7  -1  12       13.46       12.69      0.97 o
  -6  -1  12       76.46       75.14      1.79 o
  -5  -1  12       72.73       77.58      1.79 o
  -4  -1  12       18.13       15.40      1.13 o
  -3  -1  12       26.36       26.16      1.13 o
  -2  -1  12        6.95        7.03      0.67 o
  -1  -1  12        0.57        1.73      0.55 o
   0  -1  12       34.42       30.30      1.94 o
   1  -1  12       17.62       14.84      1.16 o
   2  -1  12       40.49       33.56      1.79 o
   3  -1  12       83.74       86.68      1.94 o
   4  -1  12        0.56        1.56      0.80 o
   5  -1  12       46.20       42.78      4.02 o
   6  -1  12       13.83       14.72      1.04 o
  -7   0  12        8.67       10.40      0.82 o
  -6   0  12        0.92        1.09      0.33 o
  -5   0  12       29.57       26.74      1.07 o
  -4   0  12       95.61       85.22      2.23 o
  -3   0  12       11.68       11.23      0.83 o
  -2   0  12        1.82        1.25      0.83 o
  -1   0  12        1.33        1.31      0.63 o
   0   0  12        4.23        3.63      0.54 o
   1   0  12        0.56        0.70      0.37 o
   2   0  12       27.74       24.47      1.01 o
   3   0  12        7.36        6.27      0.52 o
   4   0  12       31.59       31.97      1.43 o
   5   0  12        6.01        6.00      0.69 o
   6   0  12        0.02        0.70      1.25 o
  -7   1  12       33.92       40.83      2.23 o
  -6   1  12        9.46        8.89      0.82 o
  -5   1  12        1.81        2.40      0.49 o
  -4   1  12        0.20        0.63      0.46 o
  -3   1  12        2.39        2.41      0.79 o
  -2   1  12        6.06        4.29      0.57 o
  -1   1  12        0.01        0.45      0.57 o
   0   1  12        4.89        4.80      0.72 o
   1   1  12      177.27      179.35      3.13 o
   2   1  12        0.26        0.91      0.39 o
   3   1  12       11.19       11.31      0.63 o
   4   1  12       53.02       52.61      1.94 o
   5   1  12       27.09       24.21      1.30 o
  -7   2  12        0.19        0.09      0.98 o
  -6   2  12        1.85        2.41      0.52 o
  -5   2  12       30.28       28.53      1.36 o
  -4   2  12        4.69        3.68      0.60 o
  -3   2  12        2.66        2.22      0.70 o
  -2   2  12       19.35       21.03      1.12 o
  -1   2  12        1.08        1.95      0.45 o
   0   2  12      158.03      155.37      2.83 o
   1   2  12       58.73       58.85      2.23 o
   2   2  12       29.51       30.98      1.21 o
   3   2  12       31.59       32.97      1.09 o
   4   2  12       24.96       28.18      1.13 o
   5   2  12        0.64        0.72      0.60 o
   6   2  12       10.24       10.44      1.27 o
  -6   3  12       37.81       46.40      2.83 o
  -5   3  12       52.66       48.06      1.79 o
  -4   3  12       90.28       87.90      4.62 o
  -3   3  12        1.79        2.04      0.60 o
  -2   3  12      126.11      116.44      4.47 o
  -1   3  12        0.63        1.49      0.45 o
   0   3  12       16.93       14.40      0.80 o
   1   3  12        0.27        1.27      0.33 o
   2   3  12        0.72        0.76      0.36 o
   3   3  12       12.71       14.14      0.74 o
   4   3  12       16.00       16.22      0.80 o
   5   3  12       38.35       37.23      2.23 o
  -6   4  12       17.83       18.90      1.94 o
  -5   4  12       56.74       56.90      1.94 o
  -4   4  12       55.45       58.74      2.68 o
  -3   4  12        6.11        5.01      1.21 o
  -2   4  12       72.02       76.09      2.09 o
  -1   4  12        2.78        2.53      0.57 o
   0   4  12        0.16        0.79      0.42 o
   1   4  12        0.24        0.52      0.34 o
   2   4  12       11.35       13.38      1.42 o
   3   4  12       20.48       15.72      1.79 o
   4   4  12        0.78        0.86      0.37 o
   5   4  12        1.82        2.15      1.16 o
  -5   5  12       60.05       66.01      2.09 o
  -4   5  12        1.58        1.94      0.63 o
  -3   5  12        0.21        0.36      0.77 o
  -2   5  12       30.80       34.89      1.49 o
  -1   5  12       67.74       70.01      2.09 o
   0   5  12        2.38        1.68      0.43 o
   1   5  12       12.93       13.27      0.89 o
   2   5  12       47.26       49.17      1.79 o
   3   5  12       21.15       19.59      2.09 o
   4   5  12       12.27       12.26      0.89 o
  -4   6  12        3.60        3.58      0.63 o
  -3   6  12        0.02        0.89      0.48 o
  -2   6  12        0.80        1.73      0.48 o
  -1   6  12        0.44        0.77      0.61 o
   0   6  12       65.41       74.14      2.83 o
   1   6  12        1.77        0.33      0.83 o
   2   6  12        7.25       10.29      0.95 o
   3   6  12        1.61        1.42      0.40 o
  -1   7  12       48.43       52.63      3.72 o
   0   7  12       54.59       57.74      2.98 o
   0  -7  13       11.83       11.66      1.27 o
  -3  -6  13        0.90        0.86      0.40 o
  -2  -6  13       17.08       15.92      1.12 o
  -1  -6  13       16.68       14.06      1.30 o
   0  -6  13        6.81        5.96      1.21 o
   2  -6  13        0.76        0.48      0.52 o
  -4  -5  13       39.14       34.86      1.43 o
  -3  -5  13      224.80      236.25      6.11 o
  -2  -5  13       35.29       42.60      1.79 o
  -1  -5  13       55.25       55.28      2.09 o
   0  -5  13        2.05        1.68      0.43 o
   1  -5  13        2.72        3.84      0.58 o
   2  -5  13       15.88       17.40      1.12 o
   3  -5  13        0.56        1.49      0.63 o
   4  -5  13        7.97       11.71      1.49 o
  -5  -4  13        0.27        1.24      0.49 o
  -4  -4  13       51.83       56.61      1.94 o
  -3  -4  13        6.91        3.10      0.43 o
  -2  -4  13        7.90        8.52      0.74 o
  -1  -4  13       12.15       14.76      1.30 o
   0  -4  13        1.73        1.39      0.52 o
   1  -4  13       28.39       28.05      1.39 o
   2  -4  13       37.09       40.07      1.64 o
   3  -4  13        7.04       10.80      0.95 o
   4  -4  13        3.83        2.16      0.73 o
  -6  -3  13       18.90       22.79      1.49 o
  -5  -3  13       21.17       25.26      1.28 o
  -4  -3  13       25.41       21.32      1.47 o
  -3  -3  13       41.38       44.57      1.64 o
  -2  -3  13        5.08        4.45      0.60 o
  -1  -3  13       19.70       21.44      1.37 o
   0  -3  13       12.98       14.30      0.95 o
   1  -3  13       40.64       35.62      1.49 o
   2  -3  13        1.35        1.76      0.58 o
   3  -3  13       12.66       10.10      1.04 o
   4  -3  13        1.90        1.74      0.54 o
   5  -3  13        2.61        2.07      1.03 o
  -6  -2  13       38.97       42.74      1.64 o
  -5  -2  13       32.19       32.04      1.12 o
  -4  -2  13       28.58       28.69      1.18 o
  -3  -2  13       76.77       83.40      2.09 o
  -2  -2  13       12.22       14.02      0.82 o
  -1  -2  13        0.76        2.22      0.52 o
   0  -2  13       14.26       14.69      1.37 o
   1  -2  13       64.10       58.97      2.83 o
   2  -2  13        0.07        1.04      0.49 o
   3  -2  13        0.03        0.74      0.37 o
   4  -2  13        0.05        0.79      0.43 o
   5  -2  13        5.21        6.15      1.03 o
  -6  -1  13        0.34        1.12      0.34 o
  -5  -1  13        0.00        0.55      0.25 o
  -4  -1  13        0.00        0.60      0.42 o
  -3  -1  13       14.87       13.91      1.04 o
  -2  -1  13       39.05       42.68      1.64 o
  -1  -1  13        4.23        4.26      0.58 o
   0  -1  13      179.87      173.69      3.87 o
   1  -1  13        3.36        5.62      0.95 o
   2  -1  13        6.16        3.25      0.57 o
   3  -1  13       14.12       11.23      1.12 o
   4  -1  13        0.25        0.12      0.61 o
   5  -1  13        2.13        4.80      0.69 o
  -6   0  13       14.92       15.67      1.64 o
  -5   0  13       19.09       21.70      1.01 o
  -4   0  13       47.66       48.47      2.68 o
  -3   0  13        8.32        7.40      0.74 o
  -2   0  13      109.30      100.94      3.87 o
  -1   0  13       19.42       17.89      1.21 o
   0   0  13      168.57      157.01      3.58 o
   1   0  13        3.71        4.08      0.58 o
   2   0  13        1.25        0.89      0.36 o
   3   0  13        0.02        0.97      0.34 o
   4   0  13        0.51        0.49      0.39 o
   5   0  13       12.69       13.96      1.46 o
  -6   1  13        3.90        5.01      0.74 o
  -5   1  13        0.05        0.77      0.40 o
  -4   1  13        1.35        1.09      0.46 o
  -3   1  13        7.79        9.22      1.03 o
  -2   1  13       56.84       55.62      1.94 o
  -1   1  13      110.50      109.64      2.83 o
   0   1  13       44.86       42.93      1.44 o
   1   1  13       46.36       48.14      1.43 o
   2   1  13       24.98       27.72      1.21 o
   3   1  13       48.78       47.67      1.49 o
   4   1  13        3.54        2.29      0.49 o
   5   1  13        7.68        9.44      1.16 o
  -6   2  13       15.39       15.73      1.64 o
  -5   2  13        4.18        5.27      0.66 o
  -4   2  13       85.52       82.14      2.83 o
  -3   2  13      138.40      133.93      3.87 o
  -2   2  13        9.28       11.01      0.86 o
  -1   2  13      245.92      246.23      4.62 o
   0   2  13      149.25      150.45      2.83 o
   1   2  13       10.92       10.67      0.80 o
   2   2  13       58.65       61.01      2.38 o
   3   2  13        6.75        4.96      0.52 o
   4   2  13       40.23       45.81      1.79 o
   5   2  13        3.60        2.00      1.64 o
  -5   3  13        0.50        1.06      0.43 o
  -4   3  13      209.83      219.87      6.11 o
  -3   3  13        0.08        1.52      0.52 o
  -2   3  13       92.28       83.28      3.28 o
  -1   3  13        2.68        2.10      0.43 o
   0   3  13       23.01       25.09      1.15 o
   1   3  13       17.67       19.89      1.79 o
   2   3  13        8.79        8.76      0.74 o
   3   3  13        2.95        2.43      0.61 o
   4   3  13        2.63        1.82      1.94 o
  -5   4  13       18.66       18.38      1.64 o
  -4   4  13        0.60        0.12      0.42 o
  -3   4  13        5.67        6.26      1.30 o
  -2   4  13      115.47      121.52      3.28 o
  -1   4  13        8.65        9.67      0.82 o
   0   4  13        4.95        6.41      0.73 o
   1   4  13       15.65       15.31      0.97 o
   2   4  13        0.00        1.31      0.80 o
   3   4  13        3.19        1.50      0.63 o
   4   4  13        0.33        0.69      0.88 o
  -4   5  13        5.70        4.66      1.30 o
  -3   5  13       20.14       21.21      2.38 o
  -2   5  13       24.17       24.76      1.47 o
  -1   5  13       31.96       31.45      2.83 o
   0   5  13       57.46       65.36      4.77 o
   1   5  13      119.94      123.68      5.66 o
   2   5  13       21.38       21.76      1.19 o
  -1   6  13        1.20        2.93      0.64 o
   0   6  13       28.48       30.46      3.13 o
  -3  -5  14        7.11        5.23      0.97 o
  -2  -5  14       96.60       96.24      3.43 o
  -1  -5  14       49.21       55.00      1.94 o
   0  -5  14        1.54        2.83      1.12 o
   1  -5  14        1.12        0.40      0.60 o
   2  -5  14        6.59        7.61      0.70 o
  -4  -4  14       39.27       39.49      1.64 o
  -3  -4  14       22.14       21.76      1.13 o
  -2  -4  14       22.99       22.11      1.21 o
  -1  -4  14        8.94        9.37      0.86 o
   0  -4  14       30.26       32.55      2.23 o
   1  -4  14       12.97       13.91      1.64 o
   2  -4  14       31.01       39.24      1.49 o
   3  -4  14        1.94        0.49      0.46 o
  -4  -3  14       62.53       56.16      2.83 o
  -3  -3  14        0.54        0.43      0.30 o
  -2  -3  14        4.31        3.77      1.03 o
  -1  -3  14        9.22       10.49      0.95 o
   0  -3  14        9.94        8.48      0.79 o
   1  -3  14        0.59        0.88      0.52 o
   2  -3  14        3.47        2.93      0.46 o
   3  -3  14       13.44       14.54      0.97 o
   4  -3  14        0.14        0.42      0.70 o
  -5  -2  14        6.88       10.10      0.82 o
  -4  -2  14        3.28        2.92      0.48 o
  -3  -2  14       39.67       41.31      1.79 o
  -2  -2  14       18.54       19.87      1.21 o
  -1  -2  14       12.47       11.93      0.86 o
   0  -2  14        0.09        1.92      1.07 o
   1  -2  14       11.03        8.76      1.12 o
   2  -2  14        0.38        0.98      0.42 o
   3  -2  14        2.56        2.19      0.46 o
   4  -2  14       58.18       59.81      2.23 o
  -5  -1  14        1.41        2.09      0.45 o
  -4  -1  14        5.49        5.41      0.61 o
  -3  -1  14        8.13        8.61      0.74 o
  -2  -1  14       24.91       26.34      1.30 o
  -1  -1  14        9.60        7.66      0.76 o
   0  -1  14        0.00        0.70      0.54 o
   1  -1  14       10.07        8.91      0.69 o
   2  -1  14        3.29        2.73      0.72 o
   3  -1  14       44.71       51.84      1.79 o
   4  -1  14       21.09       23.83      1.21 o
  -5   0  14        8.29        7.55      0.66 o
  -4   0  14        1.39        0.83      0.36 o
  -3   0  14       33.05       38.98      1.49 o
  -2   0  14        0.11        0.10      0.79 o
  -1   0  14        0.22        1.34      1.19 o
   0   0  14       35.06       36.60      1.49 o
   1   0  14        1.39        0.85      0.39 o
   2   0  14       49.83       46.01      1.43 o
   3   0  14       15.00       16.52      1.34 o
   4   0  14       13.76       13.70      1.03 o
  -5   1  14        1.25        2.12      0.72 o
  -4   1  14       11.16       10.87      0.97 o
  -3   1  14        3.20        3.71      0.86 o
  -2   1  14       23.34       24.74      1.30 o
  -1   1  14       51.28       48.34      1.79 o
   0   1  14      112.42      113.08      2.38 o
   1   1  14       53.27       52.75      1.49 o
   2   1  14       46.11       46.30      1.43 o
   3   1  14       31.06       40.31      1.94 o
   4   1  14        0.71        0.45      0.36 o
  -5   2  14        0.89        2.07      0.61 o
  -4   2  14       33.80       34.01      1.79 o
  -3   2  14      101.38       96.90      3.13 o
  -2   2  14        3.21        3.32      0.60 o
  -1   2  14       12.77       12.75      0.80 o
   0   2  14        0.22        0.76      0.31 o
   1   2  14       21.60       21.20      1.06 o
   2   2  14        3.04        6.05      0.61 o
   3   2  14        4.43        6.14      0.95 o
   4   2  14        0.04        1.00      1.19 o
  -4   3  14       97.78       96.10      7.45 o
  -3   3  14       41.07       39.98      1.94 o
  -2   3  14        3.59        3.80      0.70 o
  -1   3  14        1.59        1.43      0.42 o
   0   3  14        0.98        0.24      0.31 o
   1   3  14        3.71        2.95      0.48 o
   2   3  14       36.52       33.99      1.36 o
   3   3  14        9.30        8.94      0.70 o
  -3   4  14        0.07        0.79      0.61 o
  -2   4  14       77.20       80.66      4.62 o
  -1   4  14       11.58       12.19      0.82 o
   0   4  14       14.58       14.15      1.03 o
   1   4  14       16.41       18.35      1.21 o
   2   4  14        3.50        3.13      0.54 o
  -1   5  14       34.71       39.42      2.38 o
   0   5  14        0.96        2.65      1.25 o
  -2  -4  15        7.23        8.62      1.46 o
  -1  -4  15        4.03        2.99      0.54 o
   0  -4  15        1.99        3.08      0.69 o
   1  -4  15        7.56        7.46      1.21 o
  -3  -3  15        4.35        3.53      0.63 o
  -2  -3  15       14.50       11.60      2.38 o
  -1  -3  15        7.65        8.86      1.64 o
   0  -3  15        3.79        4.29      1.21 o
   1  -3  15        1.82        2.99      0.86 o
   2  -3  15        2.22        2.09      0.49 o
  -3  -2  15        2.41        1.85      0.57 o
  -2  -2  15       28.78       35.62      2.53 o
  -1  -2  15       23.53       23.07      1.47 o
   0  -2  15        1.81        4.44      0.63 o
   1  -2  15        3.79        1.56      0.43 o
   2  -2  15        9.32       10.53      1.94 o
   3  -2  15        0.00        0.28      0.70 o
  -4  -1  15        1.82        1.56      0.48 o
  -3  -1  15       43.78       36.84      1.64 o
  -2  -1  15       15.54       12.44      0.95 o
  -1  -1  15       38.89       32.40      2.23 o
   0  -1  15       19.15       17.92      1.37 o
   1  -1  15        0.41        1.82      0.49 o
   2  -1  15        4.55        5.20      0.64 o
   3  -1  15       74.79       81.62      2.38 o
  -4   0  15       15.53       15.07      0.97 o
  -3   0  15        3.03        3.22      0.51 o
  -2   0  15       41.25       39.86      1.79 o
   0   0  15        0.08        1.03      0.34 o
   1   0  15        6.58        7.00      0.70 o
   2   0  15      102.29      104.44      3.72 o
   3   0  15        4.37        5.35      0.69 o
  -4   1  15       22.11       21.18      1.64 o
  -3   1  15        9.56       10.65      1.79 o
  -2   1  15       16.19       14.06      2.09 o
  -1   1  15        3.80        2.43      0.54 o
   0   1  15       14.24       15.30      0.86 o
   1   1  15      101.27      102.84      2.68 o
   2   1  15       17.72       17.49      1.79 o
  -3   2  15       64.30       57.20      2.68 o
  -2   2  15        0.73        1.09      0.42 o
  -1   2  15        1.10        0.85      0.45 o
   0   2  15        9.86        9.95      0.74 o
   1   2  15        0.76        0.80      0.52 o
   2   2  15       17.09       23.07      1.13 o
  -2   3  15        1.86        2.00      0.40 o
  -1   3  15       61.11       63.89      2.38 o
   0   3  15        1.98        1.37      0.46 o
   1   3  15        0.00        1.27      0.85 o
  -1  -1  16       13.18       13.56      1.39 o
   0  -1  16        2.34        3.84      0.61 o
  -1   0  16       18.52       19.19      1.46 o
   0   0  16       18.52       18.49      1.19 o
 
